# Supplementary material for: Development and validation of a machine learning model to predict comorbid hypertension in patients with type 2 diabetes
Source: Front Med (Lausanne). 2026 Feb 18;13:1754916. doi: 10.3389/fmed.2026.1754916 (PMC12956727; doi:10.3389/fmed.2026.1754916)
Supplement: Supplementary file 1 [file Data_Sheet_1.csv]

cohort	age	sex	education_level	BMI	occupation	insurance_type	alcohol	smoking	exercise_freq	diabetes_duration	WHtR	Triglycerides	FBG	eGFR	TC	HDL_C	LDL_C	Scr	osteoporosis	comorbid_htn
1	62.4	Female	Junior	17.02	Yes	UEBMI	Never	Previous_Current	Occasionally	0	0.52	2.8	8.57	94.62	3.79	1.28	2.95	0.98	0	0
2	58.76	Female	Senior	28.85	Yes	UEBMI	Previous_Current	Never	Occasionally	0	0.56	0.2	9.13	83.57	3.96	1.13	4.6	0.88	0	0
3	65.87	Male	Junior	26.81	No	URBMI	Never	Never	More	15.33	0.54	1.31	7.46	90.84	5.08	1.17	3.01	0.68	0	0
4	30.58	Male	Senior	34.07	Yes	UEBMI	Never	Previous_Current	Occasionally	11.37	0.57	1.28	7.97	64.73	4.52	1.31	1.84	0.92	0	0
5	68.89	Female	Junior	22.48	No	UEBMI	Previous_Current	Never	Occasionally	6.52	0.56	2.02	7.61	70.9	5.96	1.06	2.78	1.2	0	1
6	46.57	Male	Junior	31.32	Yes	URBMI	Previous_Current	Never	Never	1.4	0.62	1.79	6.9	99.77	2.94	1.05	2.26	0.95	0	0
7	77.93	Female	Primary	27.8	No	UEBMI	Never	Never	Occasionally	2.19	0.59	1.22	9.09	67.73	4.57	1.19	1.8	0.91	1	0
8	79.19	Female	Senior	26.1	No	URBMI	Never	Never	Never	8.16	0.55	1.4	6.39	81.79	7.02	0.89	3.36	0.83	0	0
9	72.02	Male	Senior	31.66	No	URBMI	Never	Previous_Current	Daily	6.61	0.67	2.49	6.35	123.95	3.96	1.29	4.04	0.81	0	1
10	62.04	Female	College	21.2	Yes	UEBMI	Previous_Current	Never	Occasionally	19.53	0.62	2.12	10.57	93.46	4.13	1.4	1.62	0.73	0	0
11	69.62	Female	College	23.97	No	UEBMI	Never	Never	Occasionally	23.6	0.64	2.46	4.6	88	5.04	1.2	1.72	1.08	0	0
12	59.66	Male	Primary	28.48	No	URBMI	Never	Never	Occasionally	0	0.41	2.08	7.6	93.95	5.11	0.98	2.8	1.08	0	0
13	51.26	Male	Senior	26.68	Yes	UEBMI	Previous_Current	Previous_Current	Occasionally	16.27	0.51	2.21	7.58	97.04	5.4	1.21	3.8	0.79	0	0
14	52.22	Female	Junior	23.66	Yes	URBMI	Previous_Current	Never	Never	10.62	0.53	2.61	8.53	87.6	4.27	0.9	2.18	1.1	0	0
15	57.54	Male	Junior	28.85	Yes	UEBMI	Previous_Current	Never	Never	11.75	0.56	1.14	8	115.46	5.05	0.87	3.35	0.7	0	1
16	58.91	Male	Primary	22.51	No	URBMI	Never	Previous_Current	Occasionally	1.63	0.5	2.64	5.84	100.2	4.4	1.11	3.44	0.98	0	0
17	49.56	Female	Senior	27.04	Yes	UEBMI	Never	Never	Occasionally	7.4	0.49	3.16	7.66	82.36	4.9	1.24	2.63	0.79	0	0
18	56.28	Female	Senior	23.65	No	UEBMI	Never	Previous_Current	Daily	11.21	0.5	1.09	8.33	73.9	4.34	1.3	1.92	0.88	0	0
19	65.14	Male	Junior	26	Yes	URBMI	Never	Never	Occasionally	6.91	0.61	2.64	7.57	84.24	4.91	1.45	1.95	1.08	1	0
20	53.98	Female	Junior	26.92	No	URBMI	Previous_Current	Previous_Current	Never	13.76	0.56	1.11	7.69	91.99	6.09	1.16	3.13	0.73	0	0
21	61.64	Female	Senior	28.44	No	UEBMI	Previous_Current	Never	More	3.9	0.54	0.71	6.31	61.23	6.39	0.8	2.24	1.02	1	0
22	66.57	Female	Primary	29.03	No	URBMI	Previous_Current	Never	Occasionally	4.78	0.78	1.88	5.22	101.6	4.13	0.98	2.48	0.84	0	0
23	47.77	Female	Senior	25.67	Yes	URBMI	Never	Previous_Current	Never	15.33	0.47	1.92	8.72	97.38	3.79	0.8	3.05	0.98	0	1
24	59.85	Male	Primary	30.19	No	UEBMI	Never	Never	Never	0	0.5	1.27	7.75	71.57	4.72	1.09	1.93	0.87	0	0
25	57.81	Female	College	30.21	No	UEBMI	Never	Never	Never	19.07	0.55	1.55	8.44	107.3	3.15	0.64	2.9	1.12	0	0
26	35.02	Male	Junior	27.19	No	URBMI	Never	Never	Never	3.61	0.44	2.98	9.27	87.45	4.66	0.89	2.72	0.79	0	1
27	63.19	Female	Senior	27.36	Yes	URBMI	Previous_Current	Previous_Current	Daily	10.77	0.58	1.53	6.71	77.16	3.43	0.88	2.39	0.98	0	0
28	48.75	Male	Junior	38.68	No	URBMI	Never	Never	Occasionally	8.9	0.53	1.95	8.31	86.83	6.11	1.19	1.9	0.75	0	0
29	59.53	Male	Senior	18.02	Yes	URBMI	Never	Never	Occasionally	8.77	0.55	1.29	6.5	89.34	4.11	1.06	2.49	0.71	0	0
30	25.67	Male	Junior	28.34	Yes	URBMI	Previous_Current	Previous_Current	Never	1.16	0.49	0.91	8.77	94.87	4.98	1.3	2.25	0.83	0	0
31	67.7	Male	Junior	26.35	Yes	URBMI	Previous_Current	Previous_Current	Occasionally	1.38	0.6	2.16	7.31	70.37	5.92	1.17	1.23	0.73	0	0
32	55.09	Male	College	32.11	Yes	URBMI	Never	Never	More	7.82	0.58	2.16	7.77	78.77	5.09	0.73	2.84	1.16	0	0
33	74.39	Female	Junior	30.17	Yes	UEBMI	Never	Previous_Current	Occasionally	0	0.45	2.22	5.04	77.56	4.8	1.31	1.59	0.78	0	0
34	52.22	Female	Senior	27.45	Yes	UEBMI	Previous_Current	Previous_Current	Never	20.65	0.67	1.62	10.66	102.51	3.83	1.27	2.76	0.82	0	0
35	54.91	Male	Primary	26.28	No	URBMI	Never	Never	Occasionally	7.88	0.54	1.96	4.49	96.51	4.77	1.35	2.85	0.68	0	1
36	46.27	Female	Primary	28.96	Yes	URBMI	Never	Never	More	10.51	0.54	2.2	6.78	71	4.3	1.56	3.44	0.86	0	1
37	64.43	Female	Junior	24.42	No	UEBMI	Previous_Current	Previous_Current	Never	0	0.57	1.9	8.22	83.87	4.97	1.18	3.48	0.63	1	1
38	63.58	Male	Primary	32.22	Yes	URBMI	Previous_Current	Previous_Current	More	0.1	0.66	2.08	6.24	72.72	4.37	1.44	2.18	0.81	0	0
39	60.65	Female	Junior	28.39	Yes	UEBMI	Previous_Current	Previous_Current	Occasionally	8.46	0.57	1.82	10.18	76.19	4.77	1.11	2.86	1.17	0	0
40	59.93	Female	Senior	30.6	No	UEBMI	Never	Never	Never	11.53	0.66	1.92	5.93	107.46	5.1	1.09	1.86	0.95	0	0
41	63.91	Male	Primary	24.4	Yes	URBMI	Never	Never	Daily	3.88	0.71	1.22	6.43	105.21	3.02	1.03	1.93	1.25	0	0
42	72.44	Male	Junior	27.37	No	UEBMI	Never	Never	Occasionally	5.39	0.52	1.67	9.95	108.72	4.75	1.39	3.08	0.57	0	0
43	74.99	Male	Primary	25.56	Yes	URBMI	Previous_Current	Previous_Current	Never	23.14	0.71	2.38	8.27	98.44	4.33	1.01	3.79	0.76	0	0
44	63.57	Female	Primary	22.78	Yes	UEBMI	Never	Never	Occasionally	7.62	0.51	2.42	5.66	77.32	3.68	1.09	2.97	0.71	0	0
45	47.49	Male	Junior	20.66	No	URBMI	Never	Previous_Current	Never	6.95	0.66	1.91	7.57	86.14	5.74	1.2	2.22	1.15	0	1
46	41.97	Male	College	26.06	Yes	URBMI	Previous_Current	Never	Occasionally	5.74	0.67	3.31	6.55	84.4	4.04	0.99	3.02	1.03	0	0
47	84.03	Female	Junior	25.29	No	UEBMI	Never	Never	Occasionally	13.72	0.61	0.98	7.57	74.69	6.42	1.44	1.23	0.97	0	0
48	53.43	Male	Primary	28.72	Yes	UEBMI	Never	Never	Never	7.26	0.63	1.83	7.92	78.61	4.16	1.18	4.34	0.8	0	1
49	75.5	Male	Senior	31.14	No	URBMI	Previous_Current	Previous_Current	Occasionally	14.77	0.72	1.93	8.46	70.89	5.41	0.97	3.35	0.74	0	1
50	49.93	Male	Junior	25.6	No	UEBMI	Previous_Current	Previous_Current	Occasionally	4.9	0.53	1.32	8.99	101.57	3.74	1.27	4.27	1.12	0	0
51	59.48	Male	Primary	33.34	No	UEBMI	Previous_Current	Never	More	7.25	0.57	3.22	9.91	110.69	4.3	0.82	2.96	0.99	0	0
52	70.47	Female	Senior	27.8	No	URBMI	Never	Never	Never	4.86	0.6	2.41	9.27	121.94	3.13	0.54	3.41	0.68	0	0
53	48.88	Male	Junior	28.23	Yes	URBMI	Previous_Current	Never	Never	8.09	0.58	0.65	5.97	84.86	5.6	1.31	3.49	1.24	0	0
54	73.93	Female	Primary	24.43	No	UEBMI	Never	Never	Occasionally	12.95	0.46	2.13	8.6	84.56	4.17	1.13	3.34	0.86	0	0
55	54.47	Female	Primary	25.08	No	URBMI	Previous_Current	Never	More	6.27	0.67	1.22	7.9	127.06	5.32	1.18	0.7	0.72	0	1
56	61.62	Male	Junior	33.93	Yes	URBMI	Previous_Current	Never	Occasionally	12.6	0.49	1.45	4.74	99.2	3.84	1.3	2.87	0.91	1	0
57	55.87	Female	Junior	28.11	Yes	URBMI	Never	Never	Occasionally	4.24	0.47	0.2	6.03	78.57	4.06	1	3.03	1.1	0	0
58	57.33	Female	Primary	31.07	No	URBMI	Never	Never	Never	19.68	0.46	3.24	6.57	66.27	5.19	1.25	4.26	1.25	1	0
59	64.05	Female	Junior	31.46	No	UEBMI	Never	Never	Never	7.34	0.67	0.2	8.17	86.53	5.29	1.34	2.29	0.85	0	0
60	51.79	Male	Senior	36.53	No	URBMI	Never	Previous_Current	Occasionally	13.49	0.55	1.64	9.5	73.06	5.47	0.95	1.6	1.1	0	0
61	45.77	Male	Primary	30.73	No	URBMI	Never	Previous_Current	More	9.4	0.52	0.2	9.8	95.87	4.34	0.9	3.43	0.77	0	0
62	51.11	Male	Junior	23.16	Yes	UEBMI	Never	Previous_Current	Occasionally	13.73	0.59	2.33	11.38	72.41	4.21	1.15	2.75	0.56	0	0
63	59.62	Female	Senior	28.73	Yes	URBMI	Never	Previous_Current	Never	0	0.64	2.32	8.05	54.33	4.8	0.89	2.88	1.05	0	0
64	35.24	Female	Junior	22.21	No	UEBMI	Never	Never	Never	1.88	0.59	2.93	7.6	91.02	3.78	1.09	2.09	0.83	0	0
65	61.42	Female	Senior	25.3	No	URBMI	Never	Never	Never	14.19	0.65	0.68	3.28	73.04	5.62	1.05	3.49	0.93	0	0
66	56.83	Male	Senior	32.79	Yes	URBMI	Previous_Current	Previous_Current	Occasionally	9.52	0.67	1.31	8.54	79.89	3.77	1.18	3.72	0.99	0	0
67	65.52	Male	College	23.74	Yes	URBMI	Never	Never	Occasionally	1.24	0.61	0.77	6.21	104.43	6.31	1.18	2.49	0.9	0	0
68	72.06	Female	Junior	20.55	No	UEBMI	Never	Never	Never	2.55	0.47	2.32	6.08	84.53	6.35	0.74	2.65	0.75	1	1
69	65.9	Male	Primary	24.66	No	UEBMI	Never	Never	Occasionally	4.36	0.59	2.01	6.41	76.36	4.97	0.71	2.25	0.88	0	0
70	51.15	Female	Junior	27.66	No	UEBMI	Never	Never	Never	8.67	0.63	2.66	7.34	72.18	3.59	1.21	2.3	1.03	0	1
71	68.31	Male	Senior	24.89	No	UEBMI	Previous_Current	Never	Occasionally	3.27	0.49	2.31	5.79	111.55	4.36	1.41	1.73	0.85	0	0
72	56.74	Male	Senior	22.88	Yes	URBMI	Never	Previous_Current	More	11.03	0.52	2.2	5.14	106.86	4.74	1.2	4.1	1.11	0	1
73	72.26	Female	College	26.47	Yes	UEBMI	Never	Never	Occasionally	8.36	0.47	0.69	9.72	109.87	4.23	0.48	1.61	1.21	0	0
74	41.29	Female	College	30.55	Yes	UEBMI	Never	Previous_Current	Occasionally	3.68	0.54	0.5	8.14	62.21	6.74	1.1	2.38	1.07	0	1
75	63.73	Female	Senior	25.37	Yes	UEBMI	Previous_Current	Never	Occasionally	10.05	0.55	3.12	5.44	80.88	3.53	0.98	3.29	1.13	1	1
76	60.2	Male	Senior	29.27	Yes	UEBMI	Never	Previous_Current	Occasionally	5.09	0.53	2.63	7.07	82.2	4.85	1.09	2.85	0.8	0	0
77	65.01	Male	Primary	24.98	No	UEBMI	Never	Never	More	9.63	0.61	0.53	11.05	72.79	4.99	0.98	4.09	1.03	0	0
78	48.04	Male	Senior	34.64	Yes	UEBMI	Previous_Current	Never	Never	11.88	0.64	1.61	8.88	66.35	5.87	0.92	2.09	0.95	0	0
79	77.16	Female	Senior	25.92	No	URBMI	Never	Never	More	1.84	0.61	0.28	9.96	92.63	3.77	1.49	4.1	0.91	0	0
80	59.59	Female	Junior	30.59	Yes	UEBMI	Never	Never	Never	7.75	0.64	0.71	11.26	62.41	5.96	0.88	2.46	0.63	0	0
81	81.83	Male	Junior	31.36	No	URBMI	Never	Never	More	0	0.55	3.02	9.5	108.62	5.45	1.12	3.18	1.09	0	0
82	68.32	Male	Senior	26.13	Yes	UEBMI	Never	Never	More	5.19	0.63	1.48	8.47	112.52	3.39	1.1	3.38	1.06	0	1
83	48.94	Female	College	30.46	Yes	URBMI	Never	Never	More	10.06	0.63	2.05	7.47	81.49	4.44	1.27	2.4	0.7	1	0
84	53.37	Female	College	29.65	No	URBMI	Never	Never	Occasionally	0	0.6	2.83	7.94	86.28	4.26	1.01	2.44	0.9	0	1
85	75.9	Female	Primary	30.17	No	URBMI	Previous_Current	Previous_Current	Never	4.05	0.48	1.35	11.04	80.59	3.82	0.66	2.17	0.82	0	1
86	68.94	Female	Junior	29.26	No	URBMI	Previous_Current	Previous_Current	Daily	9.3	0.6	2.33	9.34	58.68	5.09	0.86	3	0.96	0	0
87	78.47	Male	Senior	23.79	No	URBMI	Never	Previous_Current	More	6.23	0.52	0.69	7.3	121.33	6.2	0.89	2.25	0.58	0	0
88	76.3	Female	Senior	21.91	Yes	UEBMI	Never	Never	More	15.9	0.51	3.47	8.05	63.17	4.86	0.98	2.5	0.97	0	0
89	59.56	Female	Primary	17.2	No	UEBMI	Never	Never	Occasionally	19.49	0.46	3.05	7.83	103.62	4.69	1.22	2.21	0.64	0	0
90	49.53	Male	Junior	24.06	Yes	URBMI	Never	Previous_Current	Never	14.07	0.63	0.26	6.96	77.49	4.43	1.2	3.75	1.3	0	0
91	60.57	Female	Senior	27.32	Yes	URBMI	Never	Previous_Current	More	10.88	0.66	5.12	4.85	86.78	3.6	1.03	2.17	0.66	0	0
92	72.14	Female	Junior	30.08	Yes	UEBMI	Previous_Current	Never	Occasionally	0	0.64	3.55	8.2	83.49	4.94	1.5	3.32	0.98	0	0
93	57.32	Female	Junior	29.96	No	URBMI	Previous_Current	Never	Occasionally	21.03	0.54	1.78	8.4	59.36	4.5	0.85	0.7	0.86	0	0
94	59.58	Female	Senior	23.91	Yes	UEBMI	Previous_Current	Never	More	0.31	0.55	2.65	9.17	86.83	3.4	0.78	2.13	1.01	0	0
95	72.91	Male	Primary	31.87	Yes	URBMI	Never	Never	Occasionally	10.02	0.52	2.24	6.76	99.91	6.79	0.71	2.2	1.02	0	0
96	46.03	Female	Junior	28.54	Yes	URBMI	Never	Never	Occasionally	5.45	0.56	2.74	8.71	94.14	4.96	0.76	2.33	0.82	0	0
97	61.81	Male	Junior	22.46	Yes	URBMI	Previous_Current	Never	Never	3.66	0.65	2.54	4.62	83.17	4.55	1.59	3.51	1.11	0	1
98	78.05	Female	College	23.76	No	UEBMI	Never	Never	Daily	3.37	0.57	0.81	9.01	78.71	4.17	1.27	2.71	1.07	1	0
99	80.12	Male	Junior	25.56	No	UEBMI	Previous_Current	Previous_Current	Never	19.07	0.58	2.42	11.62	88.56	3.94	1.2	4.61	0.76	0	0
100	55.87	Female	Senior	29.43	Yes	UEBMI	Never	Never	Occasionally	10.31	0.46	1.28	5.94	85.39	5.15	1.45	3.17	1.33	0	0
101	54.82	Male	Senior	31.32	Yes	URBMI	Never	Previous_Current	Occasionally	11.08	0.55	1.27	4.62	82.63	5.2	1.09	2.48	0.77	0	1
102	53.23	Male	Primary	26.1	Yes	UEBMI	Never	Never	Daily	0	0.71	0.69	7.35	69.98	2.5	1	3.04	0.69	0	1
103	55.64	Female	Senior	28.11	Yes	UEBMI	Never	Never	Occasionally	15.48	0.63	2.62	10.52	85.8	5.71	0.94	2.2	1.08	0	1
104	55.38	Female	College	23.06	Yes	URBMI	Never	Previous_Current	Occasionally	8.95	0.69	0.2	9.7	65.72	3.6	1.29	2.11	0.65	1	0
105	72.17	Male	Primary	23.15	No	UEBMI	Never	Never	More	3.75	0.62	1.78	10.45	84.57	4.66	1.34	2.71	1	0	1
106	68.13	Female	Junior	20.67	No	URBMI	Never	Previous_Current	More	17.95	0.61	2.45	9.55	91.43	3	0.9	1.57	0.76	0	0
107	44.94	Female	Senior	25.72	Yes	URBMI	Never	Never	More	11.09	0.56	1.99	11.18	94.87	4.51	0.87	2.62	0.84	0	0
108	64.23	Male	College	27.35	No	URBMI	Never	Never	Occasionally	0	0.55	3.32	6.69	90.44	4.6	1.09	2.38	1.14	0	1
109	77.18	Female	Primary	25.68	No	URBMI	Never	Never	Occasionally	18.12	0.57	2.04	7.92	108.82	5.12	1.65	2.29	0.95	0	1
110	61.14	Male	Junior	29.12	No	UEBMI	Previous_Current	Previous_Current	Occasionally	0.7	0.4	2.18	8.04	87.08	6.58	0.47	2.86	1.02	0	1
111	58.73	Male	Primary	24.32	Yes	UEBMI	Never	Never	Daily	20.75	0.63	1.87	8.13	75.85	4.55	1.33	3.23	0.86	0	1
112	61.49	Male	Junior	25.3	Yes	URBMI	Never	Never	Occasionally	2.2	0.62	1.57	5.93	117.96	3.82	1.34	2.29	0.75	0	0
113	59.5	Male	Primary	27.83	Yes	UEBMI	Previous_Current	Never	More	6.08	0.55	2.82	5.51	103.36	4.1	1.17	2.54	0.76	1	0
114	45.95	Female	Junior	28.01	Yes	URBMI	Never	Previous_Current	Occasionally	0	0.49	2.29	5.52	97.62	3.55	1.18	3.14	0.88	0	0
115	64.37	Male	Junior	29.61	Yes	UEBMI	Previous_Current	Never	More	9.43	0.6	2.17	12.08	95.65	3.26	1.25	2.8	1.05	0	1
116	62.16	Female	Junior	29.12	Yes	URBMI	Never	Previous_Current	Never	13.74	0.6	2.57	6.65	55.27	5.69	0.9	2.71	1.07	0	1
117	53.39	Male	Junior	28.23	Yes	UEBMI	Never	Never	More	2.2	0.57	1.65	6.9	86.2	3.64	1.11	3.2	1	0	0
118	62.51	Female	Junior	28.87	Yes	URBMI	Never	Never	Occasionally	6.22	0.49	2.3	8.58	83.7	4.93	1.39	2.91	1.06	0	0
119	49.81	Female	College	37.11	Yes	UEBMI	Never	Never	More	9.18	0.55	1.98	6.83	92.05	5.48	1.41	2	0.93	0	0
120	67.61	Female	Junior	30.18	Yes	UEBMI	Never	Never	Never	13.48	0.62	1.42	6.32	85.56	4.1	1.14	2.26	1.18	1	1
121	61.88	Female	Senior	27.18	Yes	URBMI	Never	Previous_Current	Occasionally	2.65	0.48	1.86	10.9	97.24	3.9	1.1	2.51	1.03	0	0
122	64.56	Female	College	28.51	No	UEBMI	Never	Previous_Current	More	1.04	0.62	1.92	7.78	84.02	4.27	0.99	3.47	0.85	0	0
123	52.08	Male	Junior	27.28	Yes	UEBMI	Previous_Current	Never	Occasionally	9.3	0.56	2.67	7.99	102.32	4.85	1.17	2.99	1.01	0	1
124	49.63	Female	Junior	25.97	No	URBMI	Previous_Current	Never	Daily	0	0.54	0.88	6.03	80.7	4.55	1.23	2.72	0.97	0	1
125	56.74	Male	Junior	20.44	Yes	URBMI	Never	Previous_Current	More	1.14	0.62	0.2	7.96	93.06	6	1.15	2.22	1.01	0	0
126	50.19	Female	College	30.43	No	UEBMI	Never	Never	Never	1.91	0.55	1.08	8.56	88.17	3.6	1.11	3.1	0.81	0	0
127	62.52	Male	Primary	24.7	No	UEBMI	Previous_Current	Never	Never	16.07	0.59	1.49	5.88	98.06	6.59	1.34	2.78	0.93	0	0
128	64.42	Male	Junior	28.46	No	UEBMI	Never	Never	More	3.47	0.65	0.64	8.96	112.12	5.33	0.9	3.01	1.17	0	0
129	48.73	Male	Junior	28.66	Yes	URBMI	Previous_Current	Never	Occasionally	0.84	0.65	2.08	6.25	77.71	3.45	1.15	3.63	0.96	0	0
130	49.47	Female	Junior	26.5	Yes	URBMI	Previous_Current	Never	More	15.47	0.57	1.66	11.13	80.06	3.54	0.97	3.16	0.95	0	0
131	50.33	Female	Senior	25.88	No	UEBMI	Previous_Current	Never	Never	18.39	0.57	1.67	12.35	91.99	5.46	1.03	3.34	0.78	0	1
132	48.13	Female	Primary	30.13	Yes	URBMI	Previous_Current	Previous_Current	Occasionally	0	0.59	0.94	7.05	108.66	3.71	0.69	3.25	1	0	0
133	70.25	Female	College	31.94	Yes	URBMI	Previous_Current	Never	Occasionally	13.07	0.41	1.96	7.98	67.05	3.76	1.06	2.84	0.87	0	0
134	59.21	Male	Junior	22.97	No	URBMI	Never	Never	Occasionally	8.09	0.6	2.33	6.3	93.15	4.42	1.06	2.69	0.86	0	0
135	58.45	Male	Primary	29.56	No	URBMI	Never	Previous_Current	Occasionally	21.01	0.57	1.44	5.45	114.92	3.53	0.47	3.22	0.72	0	0
136	72.51	Female	Junior	27.46	Yes	UEBMI	Previous_Current	Never	Never	20.67	0.51	1.48	8.31	97.26	3.78	0.94	3.11	0.95	0	0
137	79.9	Male	Senior	26.44	Yes	UEBMI	Previous_Current	Never	Never	0	0.61	2.98	7.98	80.04	5.13	1	2.22	0.73	0	0
138	52.44	Male	Senior	30.21	Yes	UEBMI	Previous_Current	Previous_Current	Occasionally	5.18	0.57	3.07	10.99	94.45	5.44	1.12	2.43	1.04	0	0
139	42.69	Female	Primary	26.61	Yes	URBMI	Never	Never	Never	0	0.7	0.2	8.98	111.01	3.29	0.97	2.87	0.71	0	0
140	50.36	Female	Senior	23.27	No	UEBMI	Never	Never	Occasionally	6.72	0.6	0.94	9.38	69.46	5.58	0.97	1.34	0.92	0	0
141	67.79	Female	Primary	26.9	Yes	URBMI	Never	Never	Occasionally	25.93	0.6	1.98	8.92	72.15	4.59	0.97	2.78	0.94	0	0
142	60.16	Male	College	24.58	Yes	URBMI	Never	Never	Daily	13.67	0.62	2.86	7.7	58.68	4.87	0.94	1.98	0.83	0	0
143	70.21	Female	Junior	19.09	No	UEBMI	Previous_Current	Previous_Current	More	8.19	0.5	1.64	9.18	88.48	4.2	1.09	3.39	0.82	0	0
144	65.56	Female	Junior	23.67	No	UEBMI	Previous_Current	Never	Occasionally	5.58	0.6	1.5	10.86	97.8	4.36	0.67	2.19	1.03	0	0
145	58.81	Female	Senior	23.37	Yes	UEBMI	Never	Previous_Current	Never	3.43	0.51	1.73	6.72	89.79	5	0.83	2.3	0.5	0	0
146	73.84	Female	Senior	23.49	Yes	UEBMI	Never	Never	Occasionally	5.13	0.49	3.52	4.39	97.86	6.27	1.2	2.83	0.87	0	1
147	52.81	Female	College	23.24	No	URBMI	Never	Never	Occasionally	14.3	0.62	1.82	6.92	81.09	4.78	1.2	2.95	0.82	0	0
148	62.62	Male	Junior	25.71	Yes	UEBMI	Previous_Current	Previous_Current	Never	5.58	0.56	2.63	9.01	96.35	4.11	1.17	1.91	0.84	0	0
149	36.98	Female	Primary	27.05	No	URBMI	Previous_Current	Never	More	10.8	0.6	3.16	7.42	74.98	4.24	1.17	2.81	1.17	0	0
150	58.05	Male	College	28.6	No	URBMI	Never	Never	Occasionally	24.86	0.54	0.2	6.41	97.17	2.62	0.75	1.66	1.11	0	0
151	56.93	Male	Junior	33.1	Yes	UEBMI	Never	Never	Occasionally	13.37	0.52	1.76	9.35	93.82	3.53	0.91	2.68	0.79	0	0
152	58.36	Female	Primary	23.66	Yes	UEBMI	Never	Never	Occasionally	6.37	0.53	2.33	7.34	48.71	4.85	0.92	2.73	0.62	1	0
153	64.72	Female	Primary	32.2	Yes	URBMI	Previous_Current	Never	Occasionally	5.75	0.56	1.87	6.99	89.18	3.37	1.03	3.42	0.74	0	0
154	71.37	Male	Junior	33.75	Yes	URBMI	Never	Never	Daily	9.38	0.63	1.54	10.23	82.76	3.48	0.86	3.37	0.76	0	0
155	40.74	Male	Junior	28.86	No	URBMI	Never	Never	Occasionally	8.04	0.54	0.82	6.58	108.2	5.51	1.29	2.9	1.17	1	0
156	51.63	Male	Junior	21.6	No	UEBMI	Previous_Current	Never	Daily	1.43	0.53	1.81	8.96	81.2	5.31	1.25	1.56	1.14	0	0
157	55.29	Male	Junior	25.41	No	URBMI	Previous_Current	Never	Daily	9.57	0.6	2.83	4.69	68.45	4.69	1.51	2.47	0.89	0	0
158	78.89	Male	College	28.7	No	UEBMI	Never	Never	Occasionally	13.79	0.58	1.61	7.3	95.08	5.36	1.26	2.45	0.82	0	0
159	59.56	Male	Senior	25.97	Yes	URBMI	Never	Never	Occasionally	14.39	0.5	2.26	8.54	92.07	4.92	1.32	2.69	1	0	0
160	52.38	Female	Junior	30.28	Yes	UEBMI	Previous_Current	Never	Occasionally	12.9	0.61	1.91	9.05	71.65	5.66	1.1	3.36	0.9	0	1
161	52.43	Male	Senior	26.56	No	URBMI	Previous_Current	Never	Occasionally	8.47	0.52	2.26	5.65	97.81	4.83	1.55	2.79	1.02	0	0
162	50.48	Female	Senior	27.78	No	URBMI	Never	Never	Never	16.68	0.57	0.2	11.05	109.35	4.56	1.1	2.21	0.82	0	0
163	65.36	Female	Junior	25.14	Yes	URBMI	Never	Never	Never	13.81	0.62	1.63	9.7	105.46	6.48	1.42	1.2	0.96	0	0
164	50.42	Female	Junior	27.04	No	URBMI	Never	Previous_Current	Daily	14.1	0.53	2.16	9.87	52.93	4.41	1.44	1.43	1.01	0	0
165	42.02	Female	Senior	24.75	No	UEBMI	Previous_Current	Never	Occasionally	11	0.56	2.54	9.2	76.28	5.62	1.48	2.69	0.95	0	0
166	68.29	Female	Junior	21.57	Yes	URBMI	Never	Previous_Current	Occasionally	11.41	0.64	4.07	8.34	102.56	3.89	0.98	2.82	0.84	0	1
167	39.91	Female	Primary	20.58	Yes	URBMI	Never	Never	More	1.15	0.57	1.43	7.62	130	3.26	0.66	2.61	0.83	0	1
168	67.92	Male	Junior	25.67	No	UEBMI	Previous_Current	Previous_Current	Daily	6.52	0.63	2.4	7.28	83.25	4.91	0.88	1.88	0.88	0	0
169	59.5	Female	Primary	32.07	Yes	UEBMI	Previous_Current	Never	More	0	0.55	1.74	7.25	75.94	3.86	1.18	2.26	0.85	0	0
170	65.43	Male	Senior	31.97	Yes	URBMI	Never	Never	More	11.11	0.58	0.87	8.34	114.19	3.43	1.05	3.26	0.6	0	0
171	73.03	Female	Primary	26.66	No	URBMI	Never	Never	Occasionally	9.98	0.56	3.38	5.58	94.95	4.51	1.07	2.34	0.82	0	0
172	44.36	Male	Junior	25.31	No	UEBMI	Never	Never	Daily	2.96	0.61	2.32	5.71	69.12	3.26	1.22	1.59	0.98	0	0
173	44.9	Male	Senior	28.5	Yes	UEBMI	Never	Never	More	12.16	0.6	1.36	9.88	90.9	5.09	1.52	1.9	0.88	0	0
174	55.18	Female	Junior	31.59	Yes	URBMI	Never	Never	Occasionally	18.47	0.56	1.57	9.98	97.46	6.42	1.17	0.7	0.73	1	0
175	74.41	Male	College	25.95	No	URBMI	Never	Previous_Current	More	17.47	0.59	1.7	7.29	102.11	4.84	0.71	2.38	0.9	0	1
176	58.11	Female	Senior	29.94	Yes	URBMI	Never	Never	Occasionally	12.1	0.52	2.4	8.21	102	3.29	1	2.43	0.98	0	0
177	57.38	Female	Junior	24.98	No	UEBMI	Previous_Current	Previous_Current	Daily	0	0.53	0.58	6.68	105.79	4.3	1.12	2.09	0.95	0	1
178	51.16	Male	Primary	31.12	Yes	URBMI	Never	Never	Never	13.99	0.55	0.74	10.85	112.75	5.58	1.62	3.6	0.92	0	0
179	56.24	Female	Senior	29.09	Yes	URBMI	Previous_Current	Previous_Current	Never	12.16	0.56	3.1	5.59	83.82	4.19	1.14	3.89	1.29	1	0
180	64.9	Male	Senior	34.23	No	UEBMI	Never	Previous_Current	More	4.9	0.52	1.52	5.05	88.64	3.62	1.27	3.24	0.7	0	0
181	30.39	Male	Primary	23.38	Yes	UEBMI	Never	Previous_Current	Never	11.84	0.53	2.09	4.24	120.18	3.6	1.37	2.48	0.48	0	0
182	50.5	Female	College	20.58	No	UEBMI	Never	Never	Never	22.7	0.56	1.71	6.12	102.13	6.06	1.36	2.09	0.98	1	0
183	61.86	Male	Primary	27.72	Yes	UEBMI	Previous_Current	Never	More	8.26	0.55	1.61	7.59	93.13	4.51	1.24	1.23	1.13	0	0
184	57.62	Male	Senior	28.93	Yes	URBMI	Never	Never	Daily	0.04	0.59	1.15	7.73	86.22	4.01	1.38	2.22	0.76	0	0
185	69.21	Male	Junior	27.4	No	URBMI	Previous_Current	Never	Never	11.17	0.62	2.52	7.67	86.27	5.47	1.06	2.28	0.88	0	0
186	57.58	Male	College	27.81	No	UEBMI	Never	Previous_Current	Never	2.3	0.5	0.86	8.81	104.48	4.89	1.04	4.47	0.79	0	0
187	67.05	Male	Senior	26.9	Yes	URBMI	Never	Never	More	3.04	0.56	2.35	8.53	77.91	5.32	1.09	2.02	1.04	0	1
188	59.68	Female	Primary	34.78	No	UEBMI	Previous_Current	Never	Occasionally	0	0.57	1.68	4.51	74.17	3.97	0.86	4.26	1.12	0	0
189	53.93	Female	Senior	24.73	Yes	URBMI	Never	Previous_Current	Never	20.16	0.53	1.28	6.45	87.14	5.5	1.59	2.25	1.08	0	1
190	78.22	Female	Senior	25.78	Yes	URBMI	Previous_Current	Never	Occasionally	22.24	0.63	2.54	7.57	73.65	2.87	0.84	2.65	0.99	0	0
191	54.13	Male	College	30.05	Yes	UEBMI	Never	Never	More	0.46	0.6	0.71	11.11	98.16	4.87	1.07	2.47	0.91	0	0
192	56.64	Male	Junior	31.87	No	UEBMI	Previous_Current	Never	Occasionally	3.97	0.56	2.88	12.71	96	5.59	1.18	3.14	0.93	0	1
193	76.44	Female	Junior	21.58	Yes	URBMI	Never	Never	Never	9.9	0.66	2.07	6.18	95.85	3.99	1.09	3.59	1.21	0	0
194	58.86	Female	Junior	31.07	No	URBMI	Never	Previous_Current	Occasionally	0.72	0.5	2.61	7.93	69.69	5.89	0.85	3.37	0.97	0	0
195	84.79	Female	Senior	28.78	Yes	UEBMI	Previous_Current	Never	More	12.93	0.51	1.27	6.13	101.5	3.35	1.24	2.55	0.79	0	0
196	59.13	Male	Senior	25.67	No	URBMI	Never	Previous_Current	Occasionally	14.57	0.53	1.49	7.89	69.87	5.33	0.79	2.61	1.16	0	1
197	49.61	Male	Junior	33.67	No	URBMI	Never	Previous_Current	Occasionally	8.04	0.59	1.33	8.47	101.86	6.6	1.69	3.11	0.79	0	0
198	56.24	Female	Junior	18.85	No	URBMI	Previous_Current	Never	Never	10.8	0.6	1.87	4.88	75.05	3.7	1.24	2.16	0.87	0	1
199	60.33	Male	Primary	31.36	Yes	UEBMI	Previous_Current	Never	More	18.74	0.67	2.52	6.7	80.52	4.09	0.89	3.15	1.04	0	1
200	74.91	Female	Junior	27.03	Yes	URBMI	Never	Never	Daily	7.71	0.63	0.81	5.91	91.57	3.76	0.85	3.41	1.03	0	0
201	55.16	Male	College	25.5	No	URBMI	Never	Never	Occasionally	4.45	0.69	1.98	7.46	106.98	2.84	0.8	2.83	1.07	1	0
202	49.73	Male	Primary	22.54	Yes	UEBMI	Never	Never	Occasionally	9.47	0.5	2.6	6.04	104.97	3.85	0.62	1.68	0.92	0	1
203	82.05	Female	Junior	31.34	No	UEBMI	Previous_Current	Previous_Current	More	0	0.55	1.89	4.26	105.53	4.05	1.01	2.59	1.21	0	0
204	39.17	Male	Senior	28.09	No	URBMI	Previous_Current	Never	Occasionally	5.08	0.59	1.78	8.01	89.54	5.06	1.15	2.67	1.02	0	0
205	67.58	Female	College	30.7	No	URBMI	Never	Never	More	28.11	0.59	1.53	9.08	80.75	5.11	0.82	3.78	0.97	0	0
206	48.39	Male	Senior	29.09	No	URBMI	Never	Never	More	1.87	0.64	2.52	7.92	99.98	3.63	0.66	1.92	0.73	0	0
207	61.7	Female	Junior	27.46	Yes	URBMI	Never	Never	More	15.29	0.55	2.12	7.04	91.21	5.08	1.45	2.06	1.02	0	0
208	67.98	Female	Senior	22.35	Yes	UEBMI	Never	Never	Never	14.67	0.61	1.14	5.89	84.23	4.54	0.85	3.78	0.83	0	1
209	58.99	Male	Senior	24.3	No	UEBMI	Never	Never	Daily	0.13	0.43	3.14	10.36	101.67	5.51	1.18	2.21	0.82	0	0
210	57.58	Male	College	23.96	No	UEBMI	Previous_Current	Never	Never	14.37	0.55	1.18	7.24	84.2	4.6	1.38	2.49	0.68	0	0
211	53.93	Female	Junior	29.36	Yes	URBMI	Never	Never	More	11.2	0.64	2.75	7.36	83.03	6.01	1.31	2.32	0.66	0	0
212	50.49	Female	Junior	22.16	No	URBMI	Previous_Current	Previous_Current	More	10	0.55	0.57	4.95	68.19	5.28	1.44	3.63	0.74	0	0
213	59.11	Female	Senior	30.88	No	UEBMI	Never	Previous_Current	Occasionally	3.28	0.45	1.9	10.57	115.56	4.27	1.57	2.39	0.57	0	0
214	70.12	Female	Junior	24.64	No	URBMI	Never	Never	Occasionally	13.31	0.5	1.72	6.19	98.32	4.63	1.58	3.18	0.95	0	0
215	58.33	Female	Primary	30.06	No	URBMI	Previous_Current	Previous_Current	Daily	0	0.62	3.67	7.5	95.9	5.65	0.77	1.88	1.11	0	0
216	69.44	Male	Senior	31.46	Yes	URBMI	Previous_Current	Never	More	7.58	0.53	1.6	7.37	129.13	4.05	1.43	2.55	0.97	0	0
217	56.06	Male	Senior	25.16	Yes	UEBMI	Never	Never	Never	0	0.61	2.49	10.13	114.16	4.21	1.07	2.5	1.15	0	0
218	57.67	Male	College	24.79	No	URBMI	Never	Previous_Current	Never	15.44	0.52	1.73	6.89	82.64	4.04	1.18	2.48	0.87	0	0
219	51.94	Male	Senior	25.01	No	UEBMI	Never	Never	Occasionally	18.05	0.48	2.22	8.58	93.17	4.54	1.11	3.07	0.9	0	0
220	71.59	Male	College	20.22	No	URBMI	Never	Never	Occasionally	8.44	0.5	2.88	9.92	102.55	4.09	1.26	4.59	0.78	0	0
221	62.78	Female	College	31.36	No	URBMI	Previous_Current	Never	More	1.14	0.5	1.96	6.97	92.12	4	1.2	2.46	0.95	0	0
222	61.39	Female	College	27.39	No	UEBMI	Never	Never	Occasionally	0	0.46	0.72	6.95	96.15	4.38	1.19	2.34	1.03	0	1
223	65.92	Female	Junior	22.76	Yes	UEBMI	Never	Never	More	9.02	0.63	1.62	8.24	78.7	4.04	0.86	3.47	1.08	0	0
224	76.35	Female	Senior	36.01	No	URBMI	Never	Never	Occasionally	7.1	0.61	2.61	7.01	66.51	3.88	1.21	1.82	0.82	0	1
225	48.51	Female	Primary	24.72	No	URBMI	Never	Never	Never	6.3	0.57	1.84	8.11	75	5.44	1.01	2.07	0.73	0	1
226	70.2	Female	Primary	19	No	URBMI	Never	Never	More	2.47	0.49	2.08	8.15	107.55	4.71	1.14	3.26	1.04	0	0
227	68.93	Female	Primary	30.92	Yes	URBMI	Never	Never	More	13.78	0.6	1.73	4.4	88.76	4.43	1.23	2.41	0.85	0	1
228	44.54	Female	Junior	25.95	Yes	UEBMI	Never	Never	Daily	9.77	0.62	2.42	7.22	101.88	4.84	1.07	3.06	1.02	0	0
229	52.07	Female	Junior	28.06	Yes	URBMI	Previous_Current	Never	More	17.77	0.61	1.74	7.45	86.57	5.88	1.27	2.83	0.99	0	0
230	57.51	Male	Junior	31.67	No	URBMI	Previous_Current	Never	More	7.17	0.59	2.61	5.71	88.27	5.1	0.95	2.53	1.06	0	0
231	57.5	Male	Junior	29.19	No	UEBMI	Previous_Current	Previous_Current	Daily	18.15	0.51	2.72	6.84	101.17	5.33	0.96	1.87	1.07	0	0
232	44.81	Female	Junior	27.13	No	URBMI	Previous_Current	Previous_Current	Occasionally	0	0.55	0.54	6.07	82.43	3.44	0.98	3.33	1.3	0	0
233	57.66	Male	College	31.16	Yes	UEBMI	Never	Never	Occasionally	1.62	0.5	0.67	7.54	71.53	4.44	1.38	2.71	0.72	0	0
234	54.76	Female	Junior	27.34	Yes	UEBMI	Never	Never	More	0.93	0.61	0.2	7.25	72.68	4.57	1.05	3.57	0.74	0	1
235	63.74	Female	Senior	22.29	No	URBMI	Never	Previous_Current	More	22.61	0.62	2.4	9.3	110.46	4.79	1.37	1.4	0.67	0	0
236	53.96	Male	Primary	31.03	Yes	UEBMI	Previous_Current	Never	Occasionally	7.51	0.5	2.42	6.75	96.92	5.78	1.19	2.3	0.84	0	0
237	65.5	Male	Junior	29.62	No	UEBMI	Never	Never	Occasionally	10.92	0.55	1.55	5.47	103.5	4.43	1.12	2.46	0.77	0	0
238	65.3	Female	Primary	25.66	Yes	URBMI	Previous_Current	Never	More	4.59	0.47	2.06	7.06	59.23	3.53	0.81	3.38	0.91	0	1
239	69.61	Male	College	28.97	Yes	UEBMI	Never	Never	More	15.07	0.54	1.91	7.29	96.88	3.48	1.56	2.47	0.75	0	0
240	69.97	Male	Senior	29.26	No	URBMI	Never	Never	Never	9.02	0.49	0.2	7.76	84.28	4.13	1.4	2.25	1.17	0	0
241	76.02	Female	Senior	21.6	No	UEBMI	Previous_Current	Previous_Current	Never	5.37	0.46	2.66	4.14	98.12	5.38	0.96	2.63	0.78	0	1
242	67.32	Female	Junior	20.84	Yes	URBMI	Never	Previous_Current	Occasionally	0	0.57	1.69	8.79	91.08	3.92	1.19	3.13	0.94	0	0
243	58.31	Male	Senior	28.01	Yes	UEBMI	Never	Previous_Current	Daily	17.43	0.57	4.15	9.82	100.81	3.83	1.36	3.54	0.71	0	0
244	44.45	Male	Junior	25.82	Yes	URBMI	Previous_Current	Previous_Current	Never	7.34	0.67	2.1	5.38	100.31	4.17	1.03	1.77	0.92	0	0
245	55.86	Male	Senior	31.57	Yes	UEBMI	Never	Never	Never	12.29	0.55	2.12	8.2	96.18	3.23	0.89	2.55	1.21	1	0
246	59.19	Female	College	26.03	Yes	URBMI	Never	Never	Occasionally	12.34	0.64	1.94	8.65	80	5.72	1.15	4.05	0.66	0	0
247	51.43	Male	College	32.07	Yes	UEBMI	Previous_Current	Never	Occasionally	8.49	0.57	0.79	5.81	101.56	4.8	1.32	1.09	1.13	0	0
248	61.2	Male	College	27.54	Yes	URBMI	Never	Previous_Current	Occasionally	10.71	0.57	1.52	7.86	71.9	6.16	1.11	2.35	0.69	0	0
249	70.9	Female	Senior	26.36	No	UEBMI	Previous_Current	Never	More	0.85	0.5	0.2	10.03	74.02	4.27	0.7	2.32	0.95	0	0
250	51.54	Male	Senior	26.44	Yes	URBMI	Previous_Current	Never	More	15.68	0.42	0.2	8.33	98.05	5.24	1.54	4.72	1.03	0	0
251	50.29	Female	Senior	28.33	No	URBMI	Never	Never	Occasionally	19.01	0.57	0.61	10.4	67.8	5.53	1.08	2.75	0.77	0	0
252	60.98	Female	Senior	31.43	Yes	URBMI	Never	Previous_Current	Daily	10.63	0.69	0.34	5.57	78.16	5.98	0.99	2.85	1.02	0	0
253	64.05	Female	Junior	21.84	Yes	UEBMI	Previous_Current	Never	Occasionally	2.15	0.58	2.04	9.12	96.42	2.7	1.04	2.19	0.54	1	0
254	54.32	Male	Primary	28.37	No	UEBMI	Previous_Current	Previous_Current	More	10.92	0.58	1.05	6.97	86.01	4.13	0.72	2.26	0.65	0	0
255	56.22	Female	College	28.24	No	UEBMI	Previous_Current	Never	Daily	22.07	0.57	2.56	5.33	75.07	4.04	0.83	4.07	0.85	0	0
256	64.72	Male	Senior	29.39	No	URBMI	Never	Never	More	6.15	0.66	1.49	7.56	68.46	4.7	0.81	1.61	0.79	0	0
257	62.06	Male	Senior	31.03	No	UEBMI	Never	Previous_Current	More	23.61	0.6	1.01	6.64	86.2	4.1	1	3.03	0.93	1	0
258	65	Male	Primary	32.35	Yes	URBMI	Never	Never	Never	1.89	0.63	1.9	7.7	101.32	3.8	0.7	3.92	0.82	0	0
259	44.04	Female	Junior	24.75	No	URBMI	Never	Never	More	15.27	0.46	3.05	7.07	91.11	5.35	0.97	3.11	0.49	0	0
260	64.16	Male	College	26.64	Yes	UEBMI	Never	Previous_Current	Never	15.77	0.6	0.98	5.52	78.91	4.93	1.24	2.97	1.15	0	0
261	63.62	Female	Junior	23.53	Yes	UEBMI	Never	Previous_Current	More	10.33	0.64	1.22	8.62	50.77	4.29	1.09	3.76	0.81	0	0
262	59.67	Female	College	22.26	No	UEBMI	Previous_Current	Previous_Current	Occasionally	20.57	0.7	1.46	9.81	55.54	3.2	1.13	2.64	1.07	0	0
263	39.17	Male	Senior	34.83	Yes	UEBMI	Never	Previous_Current	Daily	0	0.66	2.21	8.85	99.06	6.64	1.24	2.45	1.24	0	0
264	64.35	Male	Junior	27.83	Yes	URBMI	Previous_Current	Never	Never	9.75	0.61	2.47	3.88	91.6	5.19	1.16	2.25	1.1	1	0
265	70.09	Female	Senior	23.99	No	UEBMI	Never	Previous_Current	Occasionally	28.95	0.51	0.88	9.98	101.15	3.85	0.79	2.1	0.9	1	0
266	46.98	Female	Junior	24.33	No	URBMI	Never	Previous_Current	Occasionally	0	0.5	2.61	7.91	87.34	6.14	1.37	3.85	0.85	0	1
267	70.89	Female	College	23.45	Yes	URBMI	Never	Never	Occasionally	10.73	0.54	2.23	3.81	115.44	3.92	0.84	2.03	0.98	1	0
268	69.13	Male	Junior	21.47	Yes	UEBMI	Never	Never	Never	7.17	0.52	0.49	9.98	71.55	4.33	1.28	1.16	1.05	1	1
269	64.9	Male	Junior	28.68	No	URBMI	Previous_Current	Never	More	1.53	0.53	2.42	9.01	97.07	6.89	1	1.32	0.89	0	0
270	63.89	Female	Junior	26.84	Yes	URBMI	Never	Never	Daily	7.33	0.67	1.72	6.3	86.53	3.53	1.23	3.21	0.7	0	0
271	49.6	Female	College	25.85	Yes	URBMI	Never	Never	Occasionally	6.81	0.61	2.15	7.76	59.85	6.65	1.34	3.45	1.22	0	1
272	63.39	Male	Junior	23.16	No	URBMI	Previous_Current	Never	Never	5.35	0.54	1.42	8.22	85.77	3.72	1	2.29	0.57	0	0
273	51.49	Male	College	31.23	Yes	UEBMI	Never	Previous_Current	Daily	16.89	0.62	2.7	8.56	97.66	5.11	0.98	2.91	1.02	0	0
274	40.97	Male	Senior	22.9	No	URBMI	Never	Never	Never	4.95	0.68	2.01	8.33	67.5	6.03	1.1	4.43	0.86	0	0
275	54.22	Female	Junior	24.97	No	URBMI	Never	Never	More	19.59	0.56	2.2	7.73	95.62	5.47	1	1.7	0.98	0	0
276	55.1	Female	Junior	27.59	No	URBMI	Previous_Current	Previous_Current	Never	14.42	0.57	0.27	8.43	69.92	6.11	1.42	2.23	0.95	1	0
277	51	Male	Senior	27.46	No	UEBMI	Never	Never	More	20.75	0.57	2.62	9.85	87.34	5.11	1.11	2.99	0.79	0	0
278	72.43	Male	College	28.8	Yes	URBMI	Never	Never	More	0	0.55	1.87	7.73	85.42	4.38	1.14	3.08	1.08	0	0
279	78.73	Female	Primary	32.66	Yes	URBMI	Previous_Current	Never	Occasionally	12.41	0.58	5.35	8.82	96.63	4.09	1.29	1.49	1.51	0	0
280	61.02	Male	Junior	16.56	Yes	UEBMI	Never	Never	More	19.46	0.52	0.89	10.38	97.81	5.61	1.65	2.59	1.31	0	0
281	62.39	Female	Junior	33.92	No	URBMI	Never	Never	Occasionally	15.88	0.48	1.89	7.5	87.43	4.15	1.29	2.82	1.23	0	0
282	53.87	Male	Junior	32.27	Yes	URBMI	Never	Never	Never	15.04	0.59	0.2	7.31	98.84	5.6	1.34	2.15	0.97	0	0
283	69.85	Female	Senior	22.7	Yes	URBMI	Previous_Current	Never	Occasionally	4.85	0.53	1.05	10.38	108.08	4.24	0.76	1.94	0.97	0	0
284	45.12	Male	Senior	24.29	Yes	UEBMI	Never	Never	Occasionally	4.01	0.52	0.89	11.05	63.27	4.7	1.11	3.05	0.85	0	1
285	66.02	Male	Primary	29.72	No	URBMI	Never	Never	More	7.67	0.54	2.58	6	85.16	4.26	0.94	3.07	1.1	0	1
286	60.01	Male	Senior	26.75	No	URBMI	Previous_Current	Previous_Current	Occasionally	0	0.55	2.56	9.94	107.39	5.24	0.9	2.11	0.9	1	0
287	76.06	Female	College	32.62	No	URBMI	Never	Never	Never	19.42	0.67	0.62	8.85	84.44	4.3	1.22	1.59	0.89	0	0
288	38.81	Male	Junior	21.72	Yes	URBMI	Never	Never	More	3.87	0.64	0.48	8.52	91.21	4.64	1.15	3.67	0.67	0	0
289	51.43	Male	Junior	30.62	No	UEBMI	Previous_Current	Never	Occasionally	8.52	0.56	1.99	4.5	95.81	4.7	1.03	1.85	0.82	0	0
290	69.86	Female	College	24.5	Yes	UEBMI	Never	Never	Never	0	0.66	0.55	6.09	90.46	4.28	1.28	2.42	1.03	0	1
291	53.96	Female	Junior	24.67	Yes	URBMI	Never	Previous_Current	Never	9.75	0.56	2.23	7.72	122.64	4.56	1.08	4.04	0.5	1	1
292	87.55	Female	College	32.93	No	URBMI	Previous_Current	Never	More	8.97	0.6	2.2	7.47	91.77	5.35	0.82	2.23	0.85	0	0
293	63.57	Male	College	24.59	No	UEBMI	Never	Never	Never	6.47	0.61	2.44	7.01	100.33	4.71	1.17	3.12	0.81	0	0
294	51.91	Female	Senior	24.45	Yes	UEBMI	Previous_Current	Never	More	4.53	0.56	1.89	12.42	79.61	5.47	0.77	2.64	1.13	0	0
295	64.69	Female	Senior	29.49	No	URBMI	Previous_Current	Never	Never	0.06	0.52	2.15	9.74	89.6	4.32	0.75	3.33	1.19	0	1
296	42.11	Male	Junior	29.55	No	URBMI	Never	Previous_Current	Daily	4.93	0.56	0.58	7.17	85.76	5.16	0.95	2.96	1.03	0	0
297	57.8	Male	Senior	22.37	Yes	UEBMI	Previous_Current	Previous_Current	Occasionally	4.98	0.62	1.87	8.66	114.64	5.86	1.1	2.02	0.77	0	0
298	57.28	Female	Senior	20.77	No	UEBMI	Previous_Current	Never	Occasionally	9.55	0.41	2.61	11.21	83.86	3.22	1.01	4.28	0.44	0	1
299	63.32	Female	Senior	22.54	No	URBMI	Never	Never	More	6.56	0.59	2.85	5.21	86.17	5.22	0.86	2.9	0.97	0	1
300	68.66	Male	Junior	21.67	No	URBMI	Never	Never	Occasionally	1.09	0.56	2.85	10.92	109.11	5.16	1.15	2.95	1.23	0	0
301	52.82	Male	Senior	27.7	Yes	URBMI	Never	Never	Occasionally	2.33	0.57	1.75	8.08	91.25	4.26	0.97	3.23	0.65	0	0
302	71.71	Female	Junior	21.41	No	URBMI	Never	Never	Never	0	0.54	2.83	3.91	77.05	4.11	1.35	3.07	0.91	0	0
303	70.34	Female	College	22.4	Yes	URBMI	Previous_Current	Never	Daily	0	0.63	1.25	7.84	70.06	3.96	1.34	3	0.98	0	0
304	58.93	Female	Primary	20.03	No	UEBMI	Never	Never	Occasionally	10.79	0.65	2.86	6.73	86.93	4.68	0.88	1.42	1.06	0	0
305	64.86	Male	Senior	23.06	Yes	URBMI	Never	Never	Daily	26.86	0.53	1.19	10.1	72.12	5.02	1.44	2.87	0.81	0	0
306	30.68	Female	Senior	25.78	No	URBMI	Previous_Current	Never	Occasionally	4.23	0.61	0.27	9.29	109.43	5.12	1.24	2.07	0.88	1	0
307	69.71	Male	Junior	25.17	No	UEBMI	Never	Never	Never	16.09	0.61	1.8	4.18	86.82	4.74	0.8	2.75	0.81	0	0
308	66.98	Female	Senior	21.72	No	UEBMI	Never	Never	More	12.57	0.52	3	7.33	107.41	4.34	0.87	2.13	0.82	0	1
309	60.96	Female	Primary	21.81	No	URBMI	Never	Never	Occasionally	6.71	0.58	1.84	8.64	76.56	3.81	0.96	3.61	1.13	0	0
310	47.2	Female	College	21.54	Yes	UEBMI	Never	Never	Daily	5.94	0.69	0.2	4.95	98.55	3.59	1.16	2.39	1	0	1
311	67.29	Male	College	25.99	No	UEBMI	Previous_Current	Never	Occasionally	8.64	0.49	3.1	10.49	79.39	2.68	1.04	1.85	1.23	0	0
312	44.24	Female	Junior	25.8	Yes	URBMI	Never	Never	Daily	3.78	0.62	2.3	7.45	119.47	2.85	1.32	2.09	0.66	0	0
313	76.76	Male	Primary	30.03	Yes	UEBMI	Previous_Current	Never	Daily	8.88	0.57	0.97	8.91	89.81	3.9	1.02	3.02	0.84	0	1
314	62.4	Female	College	21.34	No	UEBMI	Never	Previous_Current	More	0	0.52	2.04	9.58	84.13	4.13	1.25	1.16	0.63	0	0
315	60.25	Female	College	20.44	No	URBMI	Previous_Current	Never	More	15.3	0.57	1.2	4.15	102.78	5.14	0.73	2.22	0.66	0	0
316	53.83	Female	Junior	28.1	Yes	UEBMI	Never	Never	Occasionally	11.96	0.65	0.2	6.67	98.59	5.12	1.48	2.27	0.59	0	0
317	57.28	Male	College	33.5	Yes	URBMI	Previous_Current	Previous_Current	More	13.68	0.51	0.28	6.36	90.12	6.49	1.32	2.3	0.99	0	0
318	51.54	Male	Junior	31.55	Yes	URBMI	Never	Never	Never	7.25	0.6	2.92	9.12	79.81	4.14	1.27	2.98	1.02	0	0
319	67.21	Female	Primary	23.89	Yes	UEBMI	Never	Never	More	16.43	0.52	1.05	8.42	95.08	4.54	1.28	3.48	0.9	1	1
320	56.16	Female	Primary	20.01	No	URBMI	Never	Never	Daily	0	0.5	0.86	8.44	66.85	5.74	1.09	4.28	0.86	0	0
321	64.98	Female	Senior	24.09	Yes	URBMI	Previous_Current	Never	Daily	12.77	0.67	3.05	10.47	84.17	4.28	0.98	3.07	0.67	0	0
322	65.87	Male	Junior	28.46	Yes	UEBMI	Never	Never	Never	17.4	0.62	2.54	6.67	106.51	3.77	1.01	2.63	0.95	0	0
323	55.56	Female	Primary	31.3	Yes	URBMI	Never	Never	Occasionally	0	0.61	1.97	6.93	87.65	4.85	0.72	3.39	0.96	0	0
324	58.69	Female	College	18.96	No	URBMI	Never	Previous_Current	Occasionally	0	0.53	1.21	5.52	69.75	4.11	0.4	2.8	1.01	0	1
325	49.46	Male	Junior	22.17	No	URBMI	Previous_Current	Never	Occasionally	15.65	0.59	0.86	9.42	105.4	4.11	0.91	3.3	0.83	0	1
326	53.46	Female	Primary	32.57	No	URBMI	Never	Never	Daily	0	0.55	0.86	6.85	84.27	3.98	1.36	4.2	1.1	0	0
327	55.36	Female	Junior	27.86	Yes	UEBMI	Previous_Current	Never	Never	1.26	0.73	3.18	11.26	107.06	5.51	0.85	3.12	0.98	0	1
328	52.3	Male	Primary	27.29	Yes	URBMI	Never	Never	Never	8.53	0.44	1.51	7.33	97.25	6.13	1	2.88	1.13	0	0
329	64.48	Male	Primary	35.19	Yes	UEBMI	Previous_Current	Never	Never	0	0.77	3.46	5.98	84.51	5.19	1.16	1.49	0.78	0	1
330	74.31	Female	College	27.72	Yes	URBMI	Previous_Current	Never	Daily	9.74	0.59	0.88	9.94	68.47	3.93	0.75	3.05	1.03	0	0
331	33.89	Male	Junior	28.05	Yes	UEBMI	Never	Previous_Current	Occasionally	0.87	0.66	2.82	5.84	96.35	4.91	1.41	3.03	1.19	0	0
332	55.28	Female	Senior	30.32	No	URBMI	Previous_Current	Previous_Current	Daily	0	0.52	1.12	8.75	73.16	5.09	1.6	3.78	1.22	0	0
333	53.36	Male	Primary	31.4	Yes	URBMI	Previous_Current	Never	Occasionally	8.9	0.54	2	3	78.58	4.71	1.38	2.57	0.87	0	0
334	43.03	Female	Junior	22.39	Yes	UEBMI	Never	Never	Never	11.14	0.6	1.5	8.41	75.59	4.89	1.51	2.85	0.68	0	0
335	56.55	Male	Primary	24.33	Yes	URBMI	Previous_Current	Never	Occasionally	8.54	0.68	2.15	5.85	90.43	4.69	1	2.34	0.73	0	0
336	61.42	Female	Junior	29.5	No	URBMI	Never	Never	Occasionally	19.57	0.65	1.17	7.3	72.19	3.82	0.79	3.78	0.9	0	0
337	78.92	Female	Junior	24.31	No	UEBMI	Previous_Current	Never	Daily	1.31	0.46	1.2	7.66	92.1	5.37	0.94	1.36	0.93	0	0
338	68.83	Female	Junior	31.79	Yes	UEBMI	Never	Never	Never	13.97	0.59	2.86	7.12	97.59	4.15	1.21	1.05	0.83	0	0
339	59.11	Female	Junior	23.65	Yes	URBMI	Previous_Current	Previous_Current	More	2.22	0.66	1.68	6.81	77.29	5.37	0.75	2.87	0.91	1	0
340	54.87	Female	Primary	24.73	Yes	URBMI	Never	Previous_Current	Occasionally	0	0.73	2.17	6.1	101.97	6.33	0.98	2.85	0.84	0	0
341	48.46	Male	Senior	27.53	Yes	UEBMI	Never	Never	Daily	7.7	0.62	1.81	5.94	80.01	4.05	0.7	3.53	0.59	0	0
342	68.03	Female	Junior	34.35	No	URBMI	Never	Previous_Current	More	3.03	0.69	1.95	7.82	88.76	5.24	1.44	1.41	0.66	0	0
343	59.6	Male	Senior	29.71	Yes	URBMI	Never	Never	Never	0	0.55	2.17	8.21	77.29	3.78	1.47	3.21	1.14	1	0
344	65.04	Male	Junior	28.73	Yes	URBMI	Never	Never	Never	3.82	0.78	1.95	8.14	98.92	6.4	0.91	2.87	1.03	0	0
345	68.93	Male	Senior	27.09	Yes	UEBMI	Never	Never	Never	6.06	0.6	2.04	8.74	83.52	5.09	1.15	2.96	0.79	0	0
346	59.65	Female	Primary	28.17	No	URBMI	Previous_Current	Never	Never	0	0.51	2.06	11.35	70.54	4.11	1.38	2.21	0.74	0	0
347	33.24	Male	Junior	29.13	No	UEBMI	Previous_Current	Never	More	4.14	0.49	1.25	6.36	107.34	4.93	0.71	2.55	0.86	0	1
348	55.89	Male	Primary	22.54	No	UEBMI	Never	Never	Occasionally	3.47	0.55	3.59	8.7	99.85	4.32	0.89	2.56	1.09	0	0
349	75.42	Male	College	30.96	No	UEBMI	Never	Never	Occasionally	1.35	0.55	2.08	7.08	88.15	5.12	1.08	3.26	1.08	0	1
350	50.9	Male	Primary	32.5	No	UEBMI	Never	Never	More	0	0.66	3.21	9.26	88.96	3.81	1.08	2.21	1.14	0	1
351	59.01	Female	Junior	23.03	Yes	URBMI	Never	Never	Never	7.35	0.53	2.09	8.45	63.25	5.2	1.02	3.84	0.74	1	0
352	60.4	Female	Senior	25.48	Yes	UEBMI	Never	Never	Occasionally	9.03	0.54	1.49	10.55	59.24	5.27	1.35	3.33	1.29	0	0
353	84.97	Male	Primary	27.44	No	URBMI	Previous_Current	Never	More	16.27	0.54	1.88	8.05	81.82	2.52	0.99	2.44	0.89	0	0
354	48.3	Male	Junior	25.8	No	UEBMI	Never	Never	Daily	12.54	0.52	0.46	7.14	61.05	4.43	0.51	3.1	0.87	0	0
355	50.66	Female	Primary	23.7	No	URBMI	Never	Never	More	17.19	0.62	0.33	4.73	111.93	3.69	1.1	2.57	0.9	0	0
356	65.01	Female	Junior	23.48	No	URBMI	Never	Previous_Current	Occasionally	21.5	0.54	1.15	6.49	59.39	3.86	0.55	2.43	0.86	0	1
357	42.25	Female	Junior	28.23	No	UEBMI	Never	Never	More	0	0.58	1.96	6.32	101.89	4.19	1.06	3.25	1.01	0	0
358	58.69	Male	Senior	28.09	No	UEBMI	Never	Never	More	14.34	0.54	0.9	7.6	96.92	4.5	1.23	2.73	1.14	0	0
359	56.85	Male	College	28.26	Yes	URBMI	Never	Never	More	4.77	0.52	1.45	8.86	93.07	4.08	0.93	2.84	0.69	0	0
360	45.91	Female	College	34.75	No	URBMI	Previous_Current	Never	Occasionally	3.8	0.56	2.36	7.52	96.29	5.19	1.07	1.37	0.78	1	0
361	73.41	Male	Primary	29.28	Yes	URBMI	Never	Previous_Current	More	14.43	0.58	3.52	5.44	94.3	3.93	0.75	2.61	0.97	0	1
362	61.56	Female	College	28.23	No	URBMI	Never	Previous_Current	Never	8.69	0.46	2.71	4.58	78.76	4.13	1.04	2.29	0.79	1	0
363	54.02	Female	Senior	27.89	No	UEBMI	Previous_Current	Previous_Current	More	16.77	0.5	0.78	10.09	116.86	5.68	1.05	2.44	0.55	1	1
364	76.25	Male	Senior	27.5	Yes	UEBMI	Previous_Current	Never	Daily	3.6	0.57	1.85	7.9	99.91	4.11	0.97	2.91	0.68	0	1
365	56.77	Male	Senior	29.13	Yes	UEBMI	Never	Never	Never	0	0.7	1.42	7.05	90.96	3.69	1.06	2.64	0.99	0	1
366	48.07	Male	Primary	24.73	No	UEBMI	Never	Never	Never	9.41	0.52	1.39	7.75	98.01	4.08	0.88	3.23	0.99	1	0
367	59	Male	Senior	25.31	Yes	URBMI	Previous_Current	Never	More	17.39	0.58	2.32	7.07	109.1	5.5	1.15	2.12	1.07	0	1
368	67.05	Male	Senior	32.25	Yes	UEBMI	Never	Never	More	8.5	0.62	2.27	9.12	71.7	3.12	0.98	2.23	1.12	1	0
369	55.48	Male	Senior	33.11	No	URBMI	Never	Previous_Current	Occasionally	19.16	0.61	0.2	9.17	62.78	3.77	0.55	2.71	1.3	0	0
370	56.44	Female	Senior	19.99	Yes	URBMI	Never	Never	Occasionally	32.69	0.53	2.5	8.2	92.44	5.76	1.16	2.36	0.81	0	1
371	63.34	Male	Senior	21.31	Yes	URBMI	Previous_Current	Never	Daily	0.96	0.64	3.6	8.83	113.59	5.76	1.02	1.71	1.09	0	1
372	61.79	Female	Senior	22.38	No	URBMI	Never	Never	More	19.73	0.49	1.53	4.93	88.62	4.42	0.75	2.53	1.16	0	0
373	65.5	Male	Junior	27.58	No	URBMI	Never	Never	Never	10.95	0.57	0.73	10.7	67.12	4.96	1.27	2.26	1.07	0	0
374	48.04	Female	Primary	30.13	Yes	UEBMI	Never	Never	More	15.98	0.58	2.09	11.74	81.29	4.29	1.23	1.74	0.89	0	0
375	66.4	Female	Primary	26.15	No	UEBMI	Previous_Current	Never	Never	16.66	0.57	1.16	5.64	75.23	6.26	1.15	3.29	0.82	0	0
376	56.78	Male	Senior	25.87	No	URBMI	Never	Never	Occasionally	6.12	0.64	1.88	7.02	88.45	3.29	1.74	4.08	1.06	0	0
377	63.52	Male	Primary	24.24	Yes	URBMI	Never	Never	More	6.39	0.6	1.67	9.6	75.08	3.6	1.07	2.99	0.74	0	0
378	63.4	Female	Junior	32.97	Yes	UEBMI	Previous_Current	Never	Never	0	0.65	3.1	8.24	82.27	4.13	1.19	2.43	0.92	0	1
379	49.95	Male	Junior	29.19	Yes	URBMI	Previous_Current	Never	Occasionally	8.54	0.57	1.56	6.6	69.15	3.12	0.91	1.97	0.65	0	0
380	42.04	Female	Senior	29.91	No	URBMI	Never	Previous_Current	Occasionally	13.31	0.56	0.59	7.91	97.17	4.23	1.04	2.86	0.69	1	0
381	63.53	Female	Junior	26.56	Yes	UEBMI	Never	Never	Occasionally	15.48	0.56	0.95	7.88	80.26	4.48	0.99	3.33	0.79	0	0
382	67.98	Female	Senior	23.71	Yes	URBMI	Never	Never	Occasionally	8.86	0.61	3.04	8.96	82.44	4.73	0.84	3.01	1.03	0	0
383	55.65	Male	College	30.64	Yes	URBMI	Never	Previous_Current	More	7.38	0.48	1.21	9.72	113.02	4.4	1.4	1.05	0.85	0	0
384	40.63	Male	Junior	29.46	No	URBMI	Never	Never	More	10.28	0.57	1.04	8.41	103.68	3.71	1.41	1.97	1.26	0	1
385	58.68	Female	Junior	23.56	Yes	URBMI	Never	Never	More	9.2	0.53	4.01	8.51	107.29	3.88	0.87	1.68	0.58	0	1
386	55.57	Female	Primary	29.17	No	URBMI	Never	Never	More	5.49	0.46	3.8	10.5	101.44	4.63	0.84	2.59	0.56	0	0
387	86.15	Female	Junior	28.59	No	UEBMI	Previous_Current	Previous_Current	More	1.94	0.58	2.27	8.91	93.55	4.69	1.33	4.22	0.89	0	1
388	60.23	Female	Senior	36.08	Yes	URBMI	Never	Previous_Current	More	0	0.65	1.3	9.05	93.41	3.54	1.15	1.66	1.34	1	0
389	50.7	Male	Junior	25.22	Yes	URBMI	Never	Never	More	13.27	0.6	4.1	7.34	102.57	5.55	0.83	2.36	1.1	0	0
390	51.27	Male	College	30.28	No	UEBMI	Previous_Current	Never	Occasionally	0	0.7	1.03	8.18	71.64	4.19	0.63	1.21	1.19	0	1
391	53.54	Male	Primary	26.97	No	UEBMI	Previous_Current	Never	More	9.7	0.62	2.52	6.62	96.59	5.18	0.63	2.67	0.83	0	0
392	63.46	Female	Junior	31.88	Yes	UEBMI	Previous_Current	Previous_Current	Daily	9.42	0.67	0.23	4.62	103.62	4.77	1.2	2.64	0.7	0	0
393	53.85	Male	Junior	25.9	Yes	UEBMI	Previous_Current	Never	Never	0.86	0.58	0.2	6.68	100.38	4.74	1.05	2.12	1.04	0	0
394	64.82	Female	Primary	33.55	Yes	URBMI	Never	Never	Never	7.56	0.46	0.83	3.49	88.17	3.9	0.81	2.75	0.89	0	0
395	63.75	Male	Junior	26.25	Yes	UEBMI	Never	Previous_Current	Occasionally	0.5	0.53	2.6	9.7	89.42	4.16	1.44	2.17	0.79	0	1
396	42.03	Female	Junior	30.86	Yes	UEBMI	Previous_Current	Never	More	12.14	0.56	3.51	4.36	102.34	4.28	1.15	2.83	0.76	0	0
397	42.72	Male	College	27.93	Yes	UEBMI	Never	Never	Never	9.72	0.63	0.82	5.89	98.06	4.4	1.15	3	0.67	0	0
398	61.88	Female	Primary	31.8	No	URBMI	Never	Never	Occasionally	10.23	0.43	1.35	5.8	106.67	3.62	1.08	2.07	1.23	0	0
399	54.88	Male	Junior	27.02	No	UEBMI	Never	Never	Occasionally	13.49	0.63	0.2	4.93	85.16	4.99	1.35	1.33	0.83	0	0
400	42.62	Female	Primary	31.35	No	UEBMI	Previous_Current	Never	Occasionally	0	0.62	0.41	11.36	71.55	5.53	0.94	3.3	0.67	0	0
401	71.2	Female	College	23.37	No	URBMI	Previous_Current	Never	Never	0	0.51	0.91	7.87	110.32	4.45	0.77	2.25	1.17	0	0
402	66.36	Male	Primary	25.75	Yes	UEBMI	Previous_Current	Never	Occasionally	2.7	0.61	1.8	8.01	100.58	4.84	1.11	2.9	0.84	0	1
403	59.63	Male	Junior	21.61	Yes	URBMI	Never	Never	Occasionally	19.96	0.58	1.66	10.06	98.01	2.77	1.16	4.17	1.01	0	0
404	69.29	Female	Junior	21.18	No	URBMI	Previous_Current	Previous_Current	Daily	2.33	0.51	2.05	6.71	112.37	3.82	0.86	2.45	0.95	0	0
405	59.35	Female	Senior	28.45	Yes	UEBMI	Previous_Current	Never	Daily	4.65	0.51	2.01	9.72	86.06	4.22	1.04	1.55	0.84	0	0
406	44.02	Male	Senior	25.7	No	URBMI	Previous_Current	Never	More	12.27	0.48	0.51	6.55	105.7	6.16	1.37	3.57	0.83	0	0
407	45.68	Male	Primary	29.1	No	URBMI	Never	Previous_Current	Occasionally	0	0.59	3.56	8.76	97.03	4.76	1	3.86	0.68	0	0
408	57.27	Male	Primary	23.72	Yes	URBMI	Never	Never	More	8.44	0.56	0.2	5.73	68.88	2.5	1.19	2.57	0.91	0	0
409	49.27	Male	Junior	25.71	No	UEBMI	Never	Never	More	8.08	0.59	1.64	8.13	86.52	4.79	0.86	4.71	0.76	0	0
410	74.21	Male	Primary	18.48	Yes	UEBMI	Previous_Current	Never	Daily	20.26	0.48	2.35	6.55	65.89	3.74	1.42	1.89	1.09	0	0
411	68.32	Male	Primary	30.78	Yes	URBMI	Never	Never	Occasionally	14.42	0.66	0.2	9.66	103.04	4.96	0.84	2.22	1.19	0	0
412	58.53	Female	Junior	23.81	Yes	UEBMI	Never	Never	Daily	4.06	0.62	2.49	6.98	104.24	4.6	1.63	3.3	0.81	0	0
413	67.38	Female	College	24.85	No	URBMI	Previous_Current	Previous_Current	Occasionally	7.13	0.59	2.7	5.28	90.82	4.46	1.22	3.12	0.78	0	0
414	68.41	Female	Senior	24.71	Yes	URBMI	Never	Never	Daily	19.53	0.58	2.97	8.87	74.16	3.44	1.15	3.06	1.24	0	0
415	58.77	Female	Senior	30.05	No	URBMI	Never	Never	Never	20.79	0.55	3.34	6.92	101.68	3.08	0.81	2.28	1.31	0	0
416	56.6	Male	Senior	25.35	Yes	UEBMI	Never	Never	Never	5.84	0.53	3.76	10.1	73.83	4.27	1.24	2.64	0.83	0	0
417	31.24	Female	College	25.42	No	URBMI	Never	Never	More	1.88	0.6	1.14	6.28	87.96	3.86	1.05	2.88	0.94	0	0
418	65.17	Female	Senior	27.33	No	URBMI	Never	Previous_Current	Never	0	0.52	0.2	6.76	87.09	5.08	1.22	1.81	0.78	0	0
419	75.66	Male	Primary	24.65	No	UEBMI	Never	Previous_Current	Never	13.39	0.51	2.95	9.27	87.61	5.39	0.97	2.75	1.11	0	1
420	57.63	Male	Junior	23.46	No	URBMI	Never	Previous_Current	Daily	15.18	0.62	1.1	9.08	113.53	3.04	1.42	1.73	1.18	0	1
421	57.66	Female	Junior	24.11	No	URBMI	Never	Never	Occasionally	25.21	0.63	1.87	8.64	98.23	4.13	1.22	3.33	0.95	0	0
422	50.06	Female	Senior	31.41	Yes	URBMI	Never	Never	Occasionally	0.53	0.54	3.95	9.3	90.26	4.17	1.18	1.6	1.07	0	1
423	53.15	Male	Primary	34.84	Yes	URBMI	Previous_Current	Previous_Current	Daily	14.22	0.61	2.95	8	74.36	4.4	1.22	3.16	1.13	0	0
424	68.51	Female	Primary	27.05	Yes	UEBMI	Previous_Current	Never	Never	17.24	0.55	2.61	3.72	91.63	4.38	1.43	2.82	0.54	1	0
425	60.8	Male	Senior	22.28	No	URBMI	Previous_Current	Never	Never	10.76	0.57	1.3	8.31	96.13	4.09	1.43	2.86	0.92	0	1
426	71.36	Male	Primary	26.71	No	URBMI	Never	Never	Occasionally	12.15	0.56	1.12	8.29	81.17	6.42	1.12	3.56	0.8	0	0
427	64.78	Male	Primary	24.27	No	URBMI	Never	Never	More	0.13	0.59	1.82	5.19	86.96	5.42	1.13	2.22	0.94	0	1
428	63.1	Female	Senior	20.08	No	URBMI	Never	Never	Occasionally	6.16	0.56	1.47	8.5	94.36	3.95	1.4	3.02	0.92	0	0
429	50.44	Female	Junior	23.52	No	UEBMI	Never	Never	Never	0	0.52	1.58	8.39	86.52	5.88	1.38	3.77	0.67	0	0
430	68.1	Male	Junior	34.65	Yes	URBMI	Never	Never	More	6.28	0.57	1.66	10.37	105.43	5.12	1.2	2	0.87	1	0
431	53.01	Female	Primary	23.38	Yes	UEBMI	Never	Never	More	2.23	0.5	2.53	10.24	120.49	3.21	0.99	2.89	0.76	0	0
432	45.37	Female	Primary	23.65	Yes	URBMI	Previous_Current	Never	Daily	8.79	0.54	2.13	7.96	92.44	3.45	0.83	2.13	0.83	0	1
433	68.71	Female	Junior	18.47	Yes	URBMI	Never	Never	Occasionally	10.76	0.58	3.21	9.35	100.15	4.92	1.22	1.83	0.82	0	1
434	76.06	Male	Junior	19.45	Yes	UEBMI	Never	Never	Daily	19.26	0.51	0.91	8.22	109.04	5.5	1.49	2.13	0.63	0	0
435	53.86	Male	Senior	24.82	No	UEBMI	Never	Never	Occasionally	6.9	0.55	1.26	9.86	75.88	4.14	1.14	2.57	0.95	0	0
436	53.93	Male	College	24.99	No	UEBMI	Never	Never	Never	0	0.6	2.05	7.91	103.81	3.66	0.48	2.83	1.04	0	1
437	63.84	Male	College	18.37	No	URBMI	Previous_Current	Never	More	11.63	0.41	0.2	11.99	69.15	4.42	1.06	3.13	0.58	1	0
438	71.85	Male	Primary	26.3	No	UEBMI	Never	Never	Never	14.22	0.48	0.44	7.82	86.9	4.43	1.05	3.19	0.92	0	0
439	51.86	Male	Senior	27.1	No	URBMI	Previous_Current	Never	Occasionally	6.4	0.49	1.57	6.8	90.28	4.81	1.21	3.4	1.03	0	1
440	56.26	Male	Junior	31.74	No	URBMI	Never	Never	Occasionally	0	0.48	2.07	5.88	106.83	5.39	1.26	1.56	0.83	0	0
441	63.85	Male	College	22.15	No	UEBMI	Never	Never	More	5.93	0.63	4.21	10.8	103.46	4.66	1.13	2.92	0.99	0	0
442	42.32	Female	Senior	25.51	Yes	UEBMI	Never	Previous_Current	Never	13.23	0.69	1.43	7.97	87.64	5.3	1.54	2.61	1.39	0	0
443	67.59	Female	Junior	24.22	Yes	URBMI	Never	Never	Occasionally	5.87	0.6	2.24	6.45	117.95	3.34	1.64	2.6	0.55	0	1
444	57.95	Male	Senior	28.87	No	URBMI	Previous_Current	Never	Occasionally	2.34	0.57	0.2	5.91	70.09	5.78	1.28	4.03	1.1	0	0
445	64.04	Female	Junior	20.51	Yes	UEBMI	Never	Never	More	10.62	0.62	3.42	6.23	110.08	5.38	1.31	1.79	1.01	0	0
446	48.28	Male	Junior	23.53	No	UEBMI	Previous_Current	Never	Occasionally	5	0.55	3.44	6.72	103.73	3.91	0.59	4.06	0.76	0	0
447	54.22	Female	Primary	27.27	Yes	URBMI	Previous_Current	Previous_Current	More	2.17	0.55	1.44	8.84	94.47	4.76	1.44	2.65	0.95	0	0
448	60.99	Male	Junior	21.4	Yes	UEBMI	Never	Never	Daily	9.04	0.6	2.57	12.36	81.09	4.96	1.39	1.75	0.85	1	0
449	60.58	Male	Senior	30.64	No	URBMI	Never	Never	Daily	19.45	0.65	1.1	7.48	95.9	5.04	1.51	3.19	0.89	0	0
450	70.7	Female	Senior	19.99	Yes	UEBMI	Never	Previous_Current	Occasionally	6.74	0.55	2.06	9.83	93.24	4.34	1.09	0.84	0.83	0	0
451	75.66	Female	Junior	30.25	Yes	URBMI	Never	Never	More	4.01	0.6	1.96	7.77	92.48	4.24	1.09	3.57	0.78	0	1
452	59.39	Male	Primary	26.56	No	UEBMI	Previous_Current	Never	Occasionally	6.16	0.47	3.14	6.85	106.51	5.13	0.81	1.7	1.02	1	0
453	69.94	Female	College	24.05	No	UEBMI	Never	Never	Occasionally	2.9	0.51	1.34	8.53	87.9	5.4	0.88	3.53	0.93	0	0
454	79.84	Male	Primary	27.77	No	URBMI	Never	Never	Occasionally	9.74	0.42	1.92	9.45	97.52	4.14	1.3	3.3	1.39	0	0
455	88.58	Female	College	26.55	Yes	UEBMI	Previous_Current	Never	Daily	19.48	0.56	0.61	9.45	78.46	6.55	1.49	2.62	1	0	0
456	60.32	Female	Primary	20.99	Yes	URBMI	Never	Previous_Current	Never	8.47	0.65	1.97	5.72	93.2	4.6	1.17	2.66	0.97	0	0
457	69.49	Female	Senior	24.48	Yes	URBMI	Previous_Current	Previous_Current	More	8.47	0.47	1.61	7.45	99.02	3.87	1.01	2.17	0.78	0	0
458	55	Female	Senior	22.9	No	URBMI	Never	Never	More	10.25	0.69	1.38	6.88	77.62	5.02	1.34	1.78	0.64	0	1
459	52.27	Female	Junior	30.91	Yes	URBMI	Previous_Current	Never	Never	13.38	0.54	2.49	9.08	78.96	3.95	0.85	2.74	0.47	1	1
460	69.29	Female	College	21.93	Yes	URBMI	Previous_Current	Never	Daily	8.9	0.53	1.5	6.61	90.87	3.74	1.02	2.81	0.72	0	0
461	66.96	Male	Junior	18.69	No	UEBMI	Never	Never	More	8.78	0.62	0.2	4.47	82.26	4.6	0.85	2.54	0.88	0	0
462	47.14	Male	Junior	26.53	Yes	URBMI	Previous_Current	Previous_Current	Never	15.46	0.51	1.64	7.36	115.73	5.03	1.34	3.53	1.14	0	0
463	67.32	Male	Primary	27.9	Yes	URBMI	Never	Never	Occasionally	2.56	0.58	0.84	5.05	68	3.47	1.43	2.71	0.7	1	0
464	48.65	Female	Senior	30.51	Yes	UEBMI	Never	Previous_Current	Daily	4.14	0.48	1.81	8.97	94.95	3.68	1.43	3.57	0.71	0	0
465	65.81	Male	College	20.18	No	URBMI	Previous_Current	Never	Never	7.83	0.57	0.2	10.48	78.03	4.9	1.27	2.81	1.02	0	0
466	63.99	Male	College	24.59	No	UEBMI	Never	Previous_Current	More	0	0.64	2.44	8.84	87.66	5.96	0.85	1.7	1.16	0	1
467	56.53	Male	Junior	24.61	No	UEBMI	Previous_Current	Never	More	12.8	0.53	1.9	6.91	92.34	2.78	1.03	3.23	1.27	0	0
468	61.03	Female	Junior	23.24	No	UEBMI	Previous_Current	Never	Occasionally	13.37	0.43	1.67	5.2	114.89	5.6	0.98	4.03	0.64	0	0
469	67.55	Female	Junior	23.77	No	UEBMI	Never	Never	Daily	6.48	0.52	1.93	6.26	75.21	5.42	1.12	2.84	0.93	1	1
470	54.66	Male	College	27.96	No	URBMI	Never	Never	Occasionally	17.29	0.6	0.27	6.31	98.28	4.1	1.38	3.32	1.18	0	0
471	70.15	Female	Primary	22.57	Yes	URBMI	Never	Never	Never	18.55	0.74	4.24	7.14	105.88	5.35	0.76	1.22	1.13	0	0
472	58.16	Male	Senior	23.65	No	URBMI	Never	Never	More	3.81	0.61	0.2	7	101.19	6.1	0.93	2.37	0.76	0	1
473	58.02	Female	Junior	27.72	No	UEBMI	Never	Never	Occasionally	11.51	0.62	1.33	8.33	80.47	3.56	1.2	1.21	0.79	0	0
474	73.36	Female	Junior	19.61	No	UEBMI	Previous_Current	Previous_Current	Occasionally	29.58	0.54	1.2	3.81	89.77	2.5	1.02	2.54	1.04	0	0
475	60.85	Male	Junior	27.69	No	URBMI	Previous_Current	Previous_Current	Never	1.36	0.55	2.66	7.8	84.99	4.93	1.12	3.14	0.58	0	0
476	68.9	Male	Junior	26.77	No	UEBMI	Previous_Current	Never	More	19.72	0.51	2.1	6.77	101.84	3.24	1.04	2.68	0.98	1	0
477	68.59	Female	College	22.45	No	UEBMI	Never	Previous_Current	More	0	0.7	0.61	7.71	102.89	5.19	1.36	1.72	0.76	0	0
478	49.52	Male	Senior	29.76	No	UEBMI	Never	Previous_Current	Never	12.84	0.56	3.13	6.46	94.2	5.56	0.92	1.67	0.74	0	1
479	57.99	Female	Primary	33.38	Yes	UEBMI	Never	Never	Occasionally	16.25	0.49	1.25	3.98	94.52	3.77	1.53	2.24	0.7	0	0
480	79.14	Male	Senior	29.5	Yes	URBMI	Never	Previous_Current	Occasionally	6.02	0.63	2.05	5.96	84.48	5.24	0.89	4.19	1.16	0	0
481	63.63	Male	Primary	25.05	Yes	URBMI	Previous_Current	Never	Occasionally	14.47	0.58	1.39	7.13	75.49	3	1.01	1.25	1.01	1	0
482	48.83	Female	Senior	26.94	No	UEBMI	Never	Previous_Current	Daily	8.42	0.61	1.2	10.04	59.61	4.95	1.05	3.62	0.95	0	0
483	52.84	Female	Junior	25.96	Yes	UEBMI	Never	Never	More	1.57	0.51	0.86	5.98	61.63	5.04	1.04	2.64	1.05	0	0
484	71.97	Male	Primary	23.09	Yes	UEBMI	Never	Never	Never	7.65	0.64	1.49	8.83	82.96	3.84	1.38	2.79	0.99	0	0
485	69.91	Female	Junior	18.17	Yes	URBMI	Previous_Current	Never	More	9.31	0.48	4.39	8.69	85.81	4.27	1.13	3.08	0.95	0	0
486	58.26	Male	Junior	21.26	No	URBMI	Previous_Current	Never	Occasionally	0	0.64	3.03	11.32	105.96	4.27	1.08	1.5	0.6	0	0
487	66.24	Male	Primary	30.13	Yes	URBMI	Never	Never	Never	13.8	0.44	1.89	3	75.6	5.99	0.7	2.71	1.04	0	0
488	58.19	Female	Primary	25.84	No	URBMI	Previous_Current	Never	Occasionally	3.47	0.49	0.2	8.86	101.74	5.35	1.34	3.51	0.8	0	0
489	50.02	Female	Junior	31.37	Yes	URBMI	Never	Previous_Current	More	0	0.64	1.18	6.96	99.95	5.06	1.25	1.88	0.94	0	0
490	65.96	Male	Junior	31.61	Yes	UEBMI	Never	Never	Never	8.12	0.53	0.2	8.26	94.56	5.28	0.86	2.7	0.71	0	0
491	60.85	Male	Senior	26.75	No	UEBMI	Never	Never	More	20.4	0.58	2.74	5.9	68.17	4.08	1.03	2.23	0.73	0	0
492	54.93	Female	Senior	26.99	No	UEBMI	Previous_Current	Never	Occasionally	13.58	0.5	1.94	6.31	83.09	4.97	1.75	2.05	1.02	1	0
493	35.7	Female	Junior	26.09	Yes	URBMI	Never	Previous_Current	Occasionally	6.91	0.62	2.5	6.08	104.74	4.75	0.94	2.08	0.63	1	0
494	53.19	Male	Primary	24.34	Yes	UEBMI	Never	Previous_Current	More	0	0.58	0.76	6.99	84.1	5.5	0.98	3.23	0.91	0	0
495	73.12	Male	Senior	21.87	Yes	UEBMI	Never	Never	More	14.75	0.54	2.05	6.59	76.88	3.83	0.87	0.7	0.91	0	0
496	64.12	Male	Senior	23.21	Yes	UEBMI	Never	Never	Occasionally	9.1	0.53	3.09	7.57	68.39	5.08	1.27	2.51	0.94	0	0
497	52.24	Female	Primary	28.11	No	URBMI	Previous_Current	Previous_Current	Daily	9.4	0.5	0.47	7.27	95.08	4.63	1.11	2.32	0.52	0	1
498	66.84	Male	Junior	22.29	No	URBMI	Previous_Current	Never	Never	1.87	0.55	2.28	7.02	105.75	4.07	1.1	1.31	0.94	0	0
499	47.27	Male	Primary	24.49	No	UEBMI	Never	Never	Daily	12.26	0.54	0.95	5.79	87.3	5.11	1.12	2.43	1.09	0	0
500	53.75	Male	College	24.75	Yes	UEBMI	Never	Never	More	0	0.4	2.06	6.11	76.19	5.2	1.25	2.81	0.78	0	0
501	58.06	Female	Primary	29.51	Yes	URBMI	Never	Never	Occasionally	5.22	0.71	2.18	7.22	94.31	3.74	0.59	1.98	0.77	0	0
502	69.36	Female	Senior	23.62	Yes	URBMI	Previous_Current	Never	More	0.05	0.51	1.53	7.97	94.18	3.93	1.57	2.16	0.45	0	1
503	63.48	Male	Primary	24.95	No	UEBMI	Never	Previous_Current	More	2.76	0.5	2.09	3.63	89.36	4.45	1.02	1.99	1.05	0	0
504	73.46	Female	College	27.39	Yes	UEBMI	Previous_Current	Previous_Current	Occasionally	15.79	0.5	2.06	4.51	67.9	4.84	0.76	3.02	0.86	0	0
505	50.5	Female	College	20.89	Yes	UEBMI	Never	Previous_Current	More	10.05	0.65	1.87	6.11	89.39	4.93	1.08	2.75	1.02	1	0
506	62.53	Female	College	24.98	Yes	UEBMI	Previous_Current	Never	Never	15.53	0.59	0.2	8.94	86.61	5.32	1.36	0.7	1.25	0	1
507	45.4	Male	Primary	21.92	No	UEBMI	Never	Previous_Current	Never	13.63	0.61	0.88	4.73	64.35	4.77	0.9	2.26	0.44	0	0
508	48.47	Female	Primary	27.55	Yes	URBMI	Never	Never	More	0	0.55	3.54	9.39	91.95	3.72	1.35	2.44	0.9	0	0
509	76.94	Male	Senior	27.29	No	UEBMI	Never	Never	Occasionally	19.87	0.52	0.63	9.59	83.78	3.97	1.31	2.12	0.76	1	0
510	65.31	Female	College	24.67	No	URBMI	Previous_Current	Never	Never	15.99	0.53	1.46	8.28	101.42	5.14	1.19	2.08	0.82	1	0
511	60.67	Female	Primary	28.31	No	UEBMI	Previous_Current	Previous_Current	Occasionally	6.5	0.62	1.49	4.03	80.2	2.64	0.97	1.88	1.33	0	0
512	60.81	Female	Senior	24.28	No	URBMI	Previous_Current	Never	Never	10.27	0.55	1.74	9.83	96.79	4.77	1.44	3.05	0.85	0	0
513	62.71	Female	College	21.85	No	UEBMI	Never	Previous_Current	More	24.36	0.66	2.22	5.8	95.07	5.64	1.31	0.7	1.06	0	0
514	56.63	Female	Senior	25.5	No	URBMI	Never	Never	Occasionally	15.57	0.61	0.53	8.12	75.9	3.8	1.07	2.5	0.77	0	0
515	62.56	Male	Senior	23.6	No	URBMI	Previous_Current	Previous_Current	More	10.82	0.51	1.88	9.69	122.33	4.15	1.24	2.83	0.94	0	0
516	69.37	Male	Senior	25.56	No	URBMI	Never	Previous_Current	Daily	0	0.48	1.44	7.46	84.59	4.13	1.12	2.51	0.88	0	1
517	55.91	Female	Junior	22.99	Yes	UEBMI	Previous_Current	Never	Never	0.58	0.57	1.66	8.33	95.75	4.88	1.31	1.84	0.87	0	0
518	63.97	Male	Primary	19.32	Yes	URBMI	Previous_Current	Never	Occasionally	0	0.73	1.75	8.34	82.87	6.81	1.45	2.53	0.87	0	1
519	69.19	Male	Junior	22.99	No	UEBMI	Never	Never	Occasionally	3.8	0.65	0.66	9.51	91.94	5.4	0.93	1.55	0.86	0	0
520	65.6	Male	Senior	29.95	Yes	URBMI	Never	Never	Occasionally	12.99	0.63	0.2	6.15	101.14	4.38	1.45	2.1	0.67	0	1
521	56.3	Male	College	26.38	Yes	URBMI	Previous_Current	Never	More	0	0.5	2.02	8.12	109.1	6.35	1.02	2.55	1.1	0	0
522	55.58	Female	Primary	24.25	Yes	URBMI	Previous_Current	Never	More	4.85	0.68	2.42	6.13	86.68	4.92	0.75	1.69	0.77	0	0
523	56.78	Male	College	29.7	No	UEBMI	Previous_Current	Never	Occasionally	2.79	0.56	1.01	5.81	100.05	5.23	1.41	1.16	1.05	1	0
524	69.64	Male	Primary	30.21	No	UEBMI	Never	Never	More	4.15	0.53	1.1	9.44	95.64	4.27	1.01	2	1.06	0	0
525	52.23	Female	Primary	27.33	Yes	URBMI	Never	Never	Never	13.02	0.53	0.71	6.7	95.33	4.87	1.33	3.16	0.82	0	0
526	64.26	Female	Primary	28.56	No	URBMI	Never	Never	More	5.67	0.58	1.91	8.14	81.15	5.08	1.24	2.21	0.83	0	0
527	68.19	Female	Senior	25.83	No	URBMI	Previous_Current	Never	More	12.91	0.53	0.76	3.76	91.9	4.17	1.25	4.35	0.7	0	0
528	70.53	Male	Primary	27.67	Yes	UEBMI	Never	Never	Never	4.87	0.48	1.54	4.72	76.24	3.77	0.99	2.47	0.89	0	0
529	62.09	Male	Senior	26.67	No	URBMI	Never	Previous_Current	Occasionally	9.02	0.56	0.2	7.22	71.18	3.77	1.32	2.48	1.15	0	0
530	44.36	Male	Junior	21.79	No	URBMI	Previous_Current	Previous_Current	Never	11.27	0.5	1.66	9.46	69.66	4.67	1.47	2.73	1.06	0	0
531	53.66	Male	Senior	29.02	Yes	UEBMI	Never	Never	Daily	1.31	0.56	1.7	7.28	77.97	5.71	0.77	0.7	0.82	0	0
532	57.12	Female	Senior	21.94	Yes	URBMI	Never	Never	Occasionally	11.76	0.54	2.84	10.04	99.66	3.78	0.67	4.3	0.71	0	0
533	65.79	Male	Junior	19.2	Yes	URBMI	Never	Never	Never	3.47	0.61	2.24	4.41	102.37	5.81	0.7	2.32	1.1	1	0
534	47.75	Female	Primary	25.36	Yes	URBMI	Previous_Current	Previous_Current	Occasionally	12.81	0.66	2.12	9.37	67.22	5.85	1.15	2.68	0.67	0	0
535	73.03	Male	Primary	19.82	Yes	URBMI	Previous_Current	Previous_Current	Daily	2.33	0.6	0.2	6.67	93.47	6.58	1.09	2.03	0.97	0	0
536	70.87	Female	Junior	30.33	Yes	UEBMI	Previous_Current	Never	Occasionally	10.11	0.55	2.1	5.71	100.12	5.13	1.28	2.6	0.82	0	0
537	59	Male	College	23.02	Yes	URBMI	Never	Never	Occasionally	18.72	0.6	1.92	4.54	87.96	5.09	0.71	1.93	0.55	1	0
538	64.82	Male	Primary	21.06	No	URBMI	Never	Never	Occasionally	1.9	0.49	1.36	8.16	89.44	3.63	1.03	2.76	1	0	0
539	64.25	Male	Primary	23.41	Yes	URBMI	Previous_Current	Never	Occasionally	12.55	0.6	2.66	7.87	91.99	4.04	0.91	4.36	1.29	0	0
540	63.31	Male	Junior	32.62	No	UEBMI	Never	Never	Occasionally	0	0.56	1.87	8.4	111.69	5.16	1.01	1.2	0.99	0	0
541	71.7	Female	Senior	22.32	Yes	UEBMI	Previous_Current	Never	Daily	14.15	0.56	2.64	5.56	69.08	3.9	1.14	2.12	1.17	0	0
542	59.15	Female	Junior	28.16	No	URBMI	Never	Never	More	10.98	0.54	0.76	4.97	63.98	5.11	1.47	2.08	0.72	0	0
543	70.22	Female	Senior	31.59	Yes	URBMI	Previous_Current	Previous_Current	More	0	0.59	1.8	7.22	66.81	4.92	1.03	4.6	0.75	0	0
544	55.85	Female	College	27.58	No	URBMI	Never	Never	Occasionally	14.99	0.54	1.25	7.94	78.9	6.74	1.42	3.37	1.2	0	0
545	61.65	Male	Junior	29.18	No	UEBMI	Never	Never	Daily	4.47	0.56	1.37	8.57	99.79	5.45	1.05	2.62	1.06	0	0
546	53.47	Male	Senior	23.82	No	UEBMI	Previous_Current	Never	Occasionally	12.77	0.49	1.87	8.67	107.57	4.98	1.18	3.13	0.59	0	0
547	49.23	Female	Primary	29.55	Yes	UEBMI	Previous_Current	Previous_Current	Never	4.11	0.58	1.56	11.2	94.78	4.75	1.31	1.45	0.97	0	1
548	66.94	Female	Junior	25.98	No	URBMI	Previous_Current	Never	More	20.73	0.59	2.41	8.22	112.84	4.63	0.87	2.53	1.06	0	0
549	63.68	Female	Senior	24.32	Yes	URBMI	Never	Previous_Current	Daily	12.24	0.64	1.67	6.97	101.53	3.28	1.28	2.28	0.57	0	0
550	51.87	Male	Senior	24.59	No	URBMI	Never	Never	Daily	8.06	0.5	3.25	8.57	69.4	5.77	1.19	2.1	0.82	0	0
551	54.85	Female	Primary	21.42	Yes	URBMI	Never	Previous_Current	Occasionally	0	0.46	1.21	6.66	106.74	4.54	1.03	4.5	0.73	0	0
552	57.78	Male	Senior	26.33	Yes	URBMI	Never	Never	Occasionally	12.86	0.56	1.18	8.13	92.09	3.54	1.09	2.69	1.01	1	1
553	81.47	Male	College	27.33	No	UEBMI	Previous_Current	Never	More	11.35	0.54	2.88	10.21	87.61	4.73	0.99	2.95	0.78	0	1
554	38	Female	Primary	18.68	No	URBMI	Previous_Current	Never	Occasionally	4.6	0.5	1.31	6.78	118.16	4.7	1.27	1.83	1.15	0	0
555	64.17	Female	Primary	22.46	Yes	URBMI	Previous_Current	Never	Occasionally	22.32	0.64	1.69	8.83	92.72	5.65	1.14	0.7	1.04	0	0
556	53.71	Male	College	23.98	No	URBMI	Never	Never	Daily	17.92	0.51	3.09	4.38	99.07	5.14	1.01	3.94	0.9	0	1
557	79.75	Male	Junior	28.74	No	URBMI	Previous_Current	Never	Never	21.57	0.6	0.29	8.27	86.52	6.66	1	3.35	1	0	0
558	75.33	Male	Junior	22.94	No	URBMI	Never	Never	Never	10.28	0.58	2.37	10.78	83.38	4.44	0.85	2.43	1.06	0	0
559	74.06	Male	Primary	22.7	Yes	URBMI	Previous_Current	Never	Occasionally	3.04	0.64	2.9	8.15	88.81	5.55	1.15	3.18	0.78	0	1
560	67.99	Female	Junior	27.1	No	URBMI	Never	Never	Occasionally	0	0.57	0.2	6.83	76.97	5.07	0.97	2.17	0.67	1	0
561	66.33	Male	Junior	28.31	No	URBMI	Previous_Current	Never	Daily	5.17	0.59	2.53	5.12	96.84	4.64	1.13	2.81	0.79	0	0
562	59.79	Female	Junior	25.99	No	URBMI	Previous_Current	Never	More	10.49	0.61	1.54	8.36	85.9	4.67	1.14	1.81	0.67	0	0
563	62.18	Female	College	21.91	Yes	URBMI	Never	Never	More	0	0.51	1.72	7.59	112.69	3.44	1.25	2.64	0.57	0	1
564	79.42	Female	Junior	28.86	Yes	URBMI	Never	Never	Occasionally	13.43	0.61	1.1	5.5	83.29	5.45	0.91	3.32	0.65	0	0
565	71.37	Male	Senior	24.93	No	URBMI	Previous_Current	Never	Occasionally	9.9	0.46	0.2	7.76	66.33	3.21	1.2	2.26	1.19	0	0
566	70.87	Female	Senior	28.95	No	URBMI	Previous_Current	Never	Daily	1.46	0.49	3.58	5.95	115.56	5.59	0.79	2.45	1.1	0	0
567	59.63	Male	Senior	24.74	No	URBMI	Previous_Current	Never	More	0	0.68	2.62	8.65	95.88	3.6	1.33	1.98	1.03	0	0
568	70.9	Female	Primary	26.56	No	URBMI	Never	Never	Daily	2.37	0.59	2.48	7.1	86.18	4.43	0.97	1.76	1.21	0	0
569	58.44	Male	Junior	26.34	No	UEBMI	Previous_Current	Never	Daily	17.8	0.48	2.52	6.76	95.07	6.1	1.16	4.04	1.12	0	0
570	53.85	Male	College	22.64	Yes	URBMI	Never	Never	Occasionally	8.23	0.53	0.2	5.59	55.07	4.38	0.77	2.52	1.11	1	0
571	40.66	Male	Primary	26.03	No	URBMI	Never	Never	Occasionally	14.52	0.57	2.38	7.09	77.3	5.15	1.68	3.3	0.87	0	0
572	46.31	Female	Senior	17.99	No	URBMI	Previous_Current	Previous_Current	More	0	0.62	1.77	8.32	77.14	3.51	1.38	3.45	1.06	0	0
573	62.94	Male	College	26.56	Yes	URBMI	Previous_Current	Never	Occasionally	15.94	0.63	1.58	8.26	103.85	4.22	1.15	2.47	0.94	0	1
574	57.18	Male	Junior	20.91	Yes	UEBMI	Previous_Current	Previous_Current	Occasionally	4.61	0.63	0.31	10.68	111.71	4.11	1.16	3.65	1.17	0	0
575	45.04	Male	Primary	23.85	Yes	URBMI	Never	Never	More	3.61	0.53	2.23	3.45	102.8	4.32	0.58	2.66	0.61	0	1
576	55.95	Female	Junior	28.64	No	URBMI	Never	Never	Occasionally	3.39	0.52	1.57	7.88	73.39	5.47	1.08	1.82	0.93	0	0
577	61.44	Female	Senior	25.77	Yes	UEBMI	Previous_Current	Never	Occasionally	1.6	0.54	0.71	8.14	92.04	3.73	1.15	3.75	0.89	0	0
578	58.97	Female	Junior	22.09	No	UEBMI	Never	Never	Occasionally	5.21	0.51	1.3	7.85	107.65	4.53	1.28	2.82	0.89	0	1
579	56.76	Male	Junior	25.79	Yes	URBMI	Never	Previous_Current	Daily	16.38	0.59	1.87	5.14	97.76	3.38	1.48	1.67	0.9	0	1
580	71.99	Female	College	24.01	Yes	URBMI	Previous_Current	Previous_Current	Occasionally	2.86	0.58	2.13	9.45	96.76	4.04	1.1	1.95	0.92	0	1
581	52.78	Female	Junior	25.68	No	UEBMI	Previous_Current	Previous_Current	Never	4.08	0.52	1.81	9.26	76.64	3.55	1.44	4.23	0.75	0	1
582	47.54	Male	College	22.83	Yes	URBMI	Never	Never	Never	2.8	0.54	1.03	6.01	76.66	3.08	1.13	2.94	1.02	0	0
583	70.86	Male	Primary	15.95	No	UEBMI	Previous_Current	Never	Never	10.51	0.57	1.5	9.04	72.55	4.69	1.57	2.04	0.82	0	0
584	72.76	Male	Primary	26.9	No	UEBMI	Never	Never	Occasionally	4.29	0.59	1.56	8.14	65.75	4.96	1.12	3.4	1.04	0	0
585	63.77	Male	College	30.35	Yes	URBMI	Previous_Current	Previous_Current	Never	1.86	0.64	2.74	8.31	84.74	3.97	1.17	2.67	0.83	0	0
586	48.62	Female	Senior	25.31	No	URBMI	Never	Never	Daily	4.67	0.59	1.94	6.95	61.36	5.34	1.07	3.71	0.99	0	0
587	73.81	Female	Junior	23.95	Yes	URBMI	Previous_Current	Never	Occasionally	18.99	0.51	0.2	5.78	88.92	4.45	1.15	1.46	1.07	0	1
588	70.31	Male	Junior	29.58	Yes	URBMI	Never	Never	Occasionally	7.76	0.61	2.52	8.2	67.84	4.56	1.21	4.03	0.96	0	0
589	49.76	Female	Senior	29.73	Yes	URBMI	Never	Never	Daily	0	0.61	1.85	7.16	77.14	4.77	0.8	3.82	0.68	0	1
590	68.27	Male	College	24.29	No	UEBMI	Never	Never	Never	7.67	0.64	2.89	3.68	73.85	4.95	0.59	3.29	0.68	0	0
591	81.07	Female	College	21.7	No	URBMI	Never	Never	Daily	7.51	0.5	1.54	8.18	87.82	4.87	1.05	2.48	1.13	0	0
592	51.63	Male	Senior	28.24	Yes	UEBMI	Previous_Current	Previous_Current	Occasionally	3.95	0.53	4.07	6.29	84.54	4.52	1.2	2.54	0.93	1	0
593	64.22	Female	Junior	26.36	Yes	URBMI	Never	Previous_Current	Occasionally	0	0.4	0.2	7.27	90.11	2.89	1.42	1.49	0.91	0	0
594	70.43	Female	Senior	26.82	No	URBMI	Never	Never	Occasionally	10.44	0.55	1.65	9.55	110.27	3.62	0.74	2.73	1.01	0	0
595	81.79	Female	Senior	30	No	UEBMI	Never	Never	Occasionally	0	0.56	0.81	7.86	56.95	5.54	0.99	1.8	0.86	0	0
596	55.21	Female	Junior	29.38	No	UEBMI	Previous_Current	Never	Occasionally	25.98	0.59	1.81	9.48	101.38	5.94	1.52	2.47	1.18	0	0
597	62.64	Male	Primary	27.02	Yes	URBMI	Never	Never	Daily	0	0.55	1.78	7.65	85.34	4.81	1.11	1.68	1.04	0	0
598	57.91	Female	Junior	29.56	Yes	UEBMI	Never	Previous_Current	Never	0	0.78	1.44	5.29	103.48	4.03	1.02	2.27	0.95	0	0
599	67.36	Male	College	27.58	Yes	UEBMI	Never	Never	Occasionally	23.13	0.58	2.25	7.36	93.81	4.73	1.17	3.18	0.96	0	0
600	61.45	Female	College	25.68	No	URBMI	Never	Previous_Current	Never	0	0.56	1.85	8.38	88.06	5.85	0.73	1.45	0.75	0	0
601	70.74	Female	College	22.82	Yes	UEBMI	Never	Never	Occasionally	8.54	0.57	2.21	7.14	107.57	4.94	1.35	2.04	1.06	0	0
602	81.96	Male	Junior	25.3	No	UEBMI	Previous_Current	Never	Occasionally	2.65	0.56	1.85	9.77	110.19	4.89	0.73	0.7	0.86	0	0
603	59.49	Male	College	25.46	Yes	UEBMI	Never	Previous_Current	Occasionally	4.41	0.6	1.95	4.87	94.53	4.38	0.91	3.36	0.89	0	0
604	62.43	Male	Junior	23.32	No	URBMI	Never	Never	Never	15.65	0.58	3.49	6.44	99.28	4.36	1.32	3.73	1.11	0	1
605	61.43	Male	Senior	24.78	No	URBMI	Never	Never	Never	6.57	0.62	2.96	4.86	97.58	5.34	1.46	4.65	1.11	0	1
606	66.03	Male	Junior	28.33	No	URBMI	Never	Never	Occasionally	12.03	0.53	1.63	8.18	99.8	3.63	1.19	3.06	0.93	0	0
607	51.8	Male	Senior	28.22	Yes	URBMI	Never	Previous_Current	Occasionally	11.52	0.62	3.17	7.94	88.69	6.44	0.6	4.12	0.81	0	0
608	82.48	Female	Primary	22.49	No	URBMI	Previous_Current	Never	More	13.84	0.65	2.11	8.46	88.4	5.44	0.74	2.84	1.12	0	0
609	58.12	Female	Junior	22.59	Yes	URBMI	Never	Previous_Current	Never	5.69	0.51	2.48	7.46	87.12	3.84	0.81	3.43	0.97	0	0
610	45.65	Male	Senior	22.39	No	URBMI	Never	Never	More	12.31	0.66	2.09	8.44	80.12	5.06	0.64	2.99	0.87	0	0
611	55.64	Male	Primary	22	No	URBMI	Never	Previous_Current	More	6.49	0.54	3.84	10.3	100.58	5.86	0.94	2.9	0.88	0	1
612	48.88	Male	Junior	33.16	Yes	UEBMI	Never	Previous_Current	Occasionally	5.84	0.63	1.41	7.34	77.25	4.4	0.95	2.91	1.12	1	0
613	64.74	Male	Senior	28.14	Yes	UEBMI	Never	Previous_Current	Occasionally	2.5	0.47	1.01	6.12	92.26	4.2	1.12	2.3	1.1	0	0
614	64.22	Female	Junior	22.77	Yes	UEBMI	Previous_Current	Never	More	19.11	0.6	2.2	7.11	92.92	4.65	0.75	2.61	0.81	0	1
615	42.75	Male	Primary	19.86	No	URBMI	Never	Never	More	4.71	0.58	1.86	7.04	92.64	6.07	1.1	2.54	1.22	0	0
616	37.12	Male	Primary	22.01	Yes	URBMI	Never	Never	Daily	2.56	0.42	1.7	7.44	67.31	4.47	0.94	3.8	0.44	0	0
617	73.61	Male	Senior	24.92	Yes	URBMI	Never	Never	Occasionally	2.48	0.46	2.4	8.62	78.17	3.38	1.42	2.86	1.05	0	0
618	56.44	Female	Primary	27.75	Yes	UEBMI	Never	Never	More	8.26	0.54	2.02	10.44	91.48	4.09	0.97	2.33	0.8	0	1
619	71.58	Female	Junior	27.73	No	UEBMI	Never	Never	Occasionally	17.98	0.58	3.09	7.94	86.56	5.27	1.09	2.57	0.92	0	0
620	40.42	Male	College	28.36	Yes	URBMI	Previous_Current	Never	Never	15.54	0.54	1.22	8.16	87.77	5.04	0.83	2.94	1.18	0	1
621	61.67	Male	Junior	20.91	Yes	UEBMI	Previous_Current	Never	More	0	0.66	2.57	7.22	94.66	4.49	0.93	1.57	0.77	0	0
622	56.7	Female	Primary	21.77	Yes	UEBMI	Never	Never	Never	13.65	0.55	3.48	7.11	74.08	4.83	1.07	3.12	0.94	0	0
623	82.64	Female	Junior	33.44	No	URBMI	Previous_Current	Never	Daily	5.24	0.5	2.85	3.63	92.51	4.68	0.44	1.35	0.86	0	0
624	57.22	Female	Primary	25.54	No	URBMI	Never	Never	Occasionally	16.72	0.51	0.89	8.88	82.8	3.95	1.15	2.88	1	0	0
625	67.22	Male	Primary	25.99	Yes	URBMI	Never	Previous_Current	Occasionally	6.87	0.72	3.1	7.5	78.41	4.24	0.87	1.72	0.98	0	0
626	58.44	Female	College	28.89	Yes	UEBMI	Never	Never	Occasionally	14.58	0.64	2.04	9.16	93.7	3.63	1.18	3.03	1.22	0	0
627	67.02	Female	Senior	31.78	No	URBMI	Never	Previous_Current	Daily	9.53	0.52	1.86	9.17	84.26	5.36	1.41	3.42	0.98	1	0
628	65.69	Female	Primary	23.55	Yes	UEBMI	Never	Never	Occasionally	0	0.56	2.27	10.33	93.37	4.68	1.18	1.28	0.72	0	0
629	39.07	Male	Senior	31.04	No	URBMI	Never	Never	Never	1.33	0.5	1.97	8.68	104.81	2.5	1.24	2.41	0.8	0	0
630	51.85	Male	Primary	24.61	Yes	UEBMI	Previous_Current	Previous_Current	Occasionally	12.7	0.47	1.92	8.45	80.09	2.98	0.78	2.57	0.82	0	0
631	59.13	Male	Junior	27.42	Yes	UEBMI	Previous_Current	Previous_Current	More	13.56	0.64	1.74	6.94	92.16	4.49	0.91	1.39	0.89	0	0
632	63.3	Male	Primary	25.9	Yes	URBMI	Never	Never	Occasionally	12.31	0.56	2.21	7.1	73	4.53	0.58	2.19	0.86	0	0
633	44.12	Male	Senior	29.89	No	URBMI	Never	Never	Occasionally	2.94	0.53	2.03	6.57	84.84	4.25	1.54	3.29	0.96	0	0
634	58.54	Male	Senior	26.76	No	URBMI	Never	Never	Occasionally	1.66	0.49	2.35	5.43	83.78	6.18	1.2	3.48	0.74	0	0
635	67.93	Male	Senior	22.05	Yes	URBMI	Never	Never	Occasionally	9.09	0.45	1.87	8.22	88.16	5.33	1.22	3.25	0.84	1	1
636	63.27	Female	Senior	27.41	No	UEBMI	Never	Previous_Current	Never	14.72	0.51	1.47	4.94	64.64	4.3	1.27	2.99	0.8	0	0
637	51.28	Male	Senior	26.28	No	UEBMI	Never	Never	Occasionally	20.05	0.57	0.37	4.78	93.39	3.5	1.36	2.66	1.01	0	1
638	55.48	Male	Senior	25.43	Yes	URBMI	Never	Previous_Current	Never	23.79	0.59	3.25	8.92	67.59	6.48	1.36	2.62	0.83	0	0
639	73.59	Female	College	29.52	No	URBMI	Never	Previous_Current	Occasionally	18.92	0.63	0.59	8.4	109.88	6.02	0.98	2.14	0.78	1	0
640	55.81	Female	Primary	16.38	No	URBMI	Never	Never	Daily	15.74	0.54	2.15	7.19	96.55	5.36	1.37	3.89	1.07	0	0
641	62.17	Male	Senior	26.08	Yes	UEBMI	Previous_Current	Never	Occasionally	7.48	0.52	2.68	5.67	89.07	3.93	1.03	3.62	0.84	0	1
642	49.76	Female	College	27.78	Yes	UEBMI	Never	Never	Occasionally	20.72	0.57	1.58	9.37	82.99	4.44	0.93	2.55	1.01	0	0
643	60.85	Female	Senior	24.18	No	UEBMI	Previous_Current	Never	Occasionally	10.34	0.64	2.02	9.92	77.35	3.94	0.89	1.36	0.69	1	0
644	46.13	Male	Senior	29.06	No	UEBMI	Never	Never	Occasionally	3.47	0.62	1.98	7.36	98.71	4.85	0.97	3.56	1.04	0	0
645	48.88	Male	Primary	17.11	Yes	URBMI	Never	Previous_Current	Occasionally	0	0.53	1.14	10.13	79.71	4.47	1.26	3.19	0.94	0	1
646	57.63	Female	Primary	33.23	Yes	URBMI	Never	Never	Daily	0	0.6	3.08	7.5	69.4	3.3	1.09	2.27	1.2	0	0
647	49.83	Male	Junior	30.83	No	URBMI	Never	Never	Occasionally	8.84	0.62	1.97	11.09	107.39	3.85	1.08	3.27	0.67	0	0
648	54.65	Male	College	27.74	Yes	URBMI	Never	Never	Occasionally	23.26	0.58	3.35	7.63	60.31	4.43	1.07	2.47	0.67	0	0
649	72.7	Female	Senior	27.39	Yes	URBMI	Never	Never	Daily	4.23	0.56	1.25	10.27	99.22	4.9	0.72	4.18	1.49	0	0
650	60.86	Male	Primary	27.72	No	UEBMI	Never	Never	Never	21.84	0.45	1.91	4.66	81.77	4.15	1.24	2.54	0.93	0	0
651	46.71	Male	Junior	29.61	Yes	URBMI	Never	Never	More	7.18	0.68	0.2	4.6	64.9	4.57	1.5	1.62	1.1	0	0
652	68.14	Male	Junior	23.88	Yes	UEBMI	Previous_Current	Never	Occasionally	11.77	0.54	1.59	8.28	85.8	5.58	1.3	3.29	0.88	0	1
653	84.16	Female	Junior	30.26	Yes	URBMI	Never	Never	Daily	12.53	0.66	2.05	8.03	78.79	4.68	0.84	2.82	1.17	1	1
654	65.42	Female	Junior	26.83	Yes	UEBMI	Never	Never	Never	11.69	0.5	2.3	9.74	87.31	5.5	1.1	3.02	0.97	0	0
655	49.59	Female	Primary	29.62	No	UEBMI	Previous_Current	Never	Never	4.84	0.51	0.84	4.64	116.69	4.31	1.48	1.95	0.94	0	0
656	61.41	Male	College	28.48	No	UEBMI	Never	Previous_Current	More	4.92	0.53	2.3	4.42	95.91	4.53	1.07	0.76	1.1	0	1
657	59.79	Female	Junior	27.92	No	URBMI	Never	Never	Occasionally	0	0.54	0.2	7.55	80.97	2.67	1.77	1.6	1.07	0	0
658	38.18	Male	Junior	29.85	Yes	URBMI	Never	Previous_Current	Daily	21.75	0.63	1.57	9.5	84.16	3.95	1.02	3.49	0.58	0	0
659	70.12	Male	College	19.56	No	UEBMI	Never	Never	More	6.77	0.59	1.62	10.91	94.22	6.12	0.93	2.88	1.02	0	0
660	66.42	Female	College	20.11	Yes	URBMI	Never	Never	Never	12.68	0.62	1.81	6.61	98.78	6.17	0.7	4.16	0.77	0	1
661	62.18	Female	Junior	27.34	Yes	UEBMI	Never	Never	Never	6.45	0.59	0.89	7.64	84.51	5.93	1.13	1.71	1.29	0	0
662	52.81	Male	Senior	31.65	Yes	UEBMI	Never	Never	Occasionally	12.73	0.53	2.7	7.11	96.3	4.37	1.23	2.73	0.9	0	0
663	62.95	Male	Junior	25.07	No	UEBMI	Previous_Current	Previous_Current	Occasionally	16.9	0.65	2.62	5.83	97.29	5.78	1.04	1.44	0.82	0	0
664	60.66	Male	Primary	30.37	Yes	UEBMI	Never	Never	Never	21.55	0.55	2.81	7.05	100.13	6.73	1.45	2.55	0.87	0	0
665	50.14	Male	Senior	18.57	Yes	URBMI	Previous_Current	Previous_Current	More	0.56	0.43	1.77	5.68	84.33	3.74	1.03	2.55	1.09	0	0
666	60.02	Female	Junior	32.94	Yes	URBMI	Previous_Current	Never	Occasionally	13.24	0.63	2.32	3.15	53.98	5.74	1.33	2.44	0.56	1	0
667	67.64	Male	College	24.76	No	URBMI	Never	Previous_Current	Never	11.86	0.58	2.03	7.82	75.46	5.44	1.11	2.7	0.95	0	1
668	60.95	Male	Primary	26.03	Yes	UEBMI	Never	Previous_Current	Daily	7.31	0.51	2.47	8.11	109.06	4.85	1.18	2.98	0.73	0	0
669	53.84	Male	Primary	25.16	Yes	UEBMI	Previous_Current	Never	Occasionally	6.45	0.65	3.49	10.01	99.04	4.28	1.17	1.9	1.45	0	1
670	68.16	Male	College	30.05	No	UEBMI	Never	Never	More	0	0.63	2.22	5.69	75.33	4.55	1.22	3.65	0.82	0	1
671	66.09	Male	College	24.73	No	UEBMI	Never	Never	More	7.63	0.6	0.92	8.74	76.5	4.68	0.94	3.17	0.83	1	0
672	56.17	Male	College	22.8	Yes	URBMI	Never	Previous_Current	Occasionally	3.79	0.52	0.2	7.74	110.04	4.16	1.43	3.4	0.44	0	0
673	75.18	Male	Senior	28.17	No	URBMI	Previous_Current	Previous_Current	Occasionally	16.06	0.63	2.15	7.04	78.72	4.3	1.63	1.1	0.65	0	0
674	73.13	Male	Senior	28.63	Yes	URBMI	Previous_Current	Never	More	11.99	0.57	2.73	6	90.41	3.7	1.04	2.89	0.95	0	0
675	60.98	Male	Primary	31.22	Yes	UEBMI	Never	Never	More	7.13	0.5	2.49	8.7	89.66	3.78	1.11	2.25	1.22	0	1
676	62.33	Female	Senior	27.95	Yes	URBMI	Never	Never	Occasionally	5.43	0.52	1.74	5.72	83.83	4.83	1.42	2.49	0.94	0	0
677	49.48	Female	Primary	33.58	No	UEBMI	Never	Never	Occasionally	7.98	0.56	1.39	7.01	87.94	4.46	1.22	2.08	0.99	0	0
678	60.14	Male	Senior	21.12	Yes	URBMI	Never	Previous_Current	Never	15.32	0.61	2.42	11.18	85.64	3.54	0.67	2.3	0.68	0	0
679	67.44	Male	Primary	33.61	No	URBMI	Never	Previous_Current	Occasionally	19.45	0.51	2.44	10.08	76.46	4.56	1.17	2.97	1	0	0
680	53.61	Female	College	23.67	No	UEBMI	Never	Previous_Current	Occasionally	4.77	0.63	1.61	10.84	90.16	3.9	1.08	3.06	0.89	0	0
681	58.57	Male	Senior	33.83	No	URBMI	Never	Never	More	10.64	0.56	4.96	6.62	86.35	5.25	1.37	3.71	0.87	0	0
682	65.88	Female	Junior	28.57	No	URBMI	Previous_Current	Never	Never	17.94	0.55	1.8	9.2	58.11	4.07	0.92	3.63	1.03	0	0
683	53.05	Male	Senior	27.54	Yes	UEBMI	Never	Never	Occasionally	23.7	0.52	2.43	6.73	83.35	5.25	1.2	2.88	0.96	0	0
684	74.71	Male	Primary	27.47	Yes	URBMI	Never	Never	Never	2.41	0.66	1.56	8.08	93.82	5.74	1.34	3.26	1.26	0	0
685	59.6	Male	Senior	27.15	No	UEBMI	Previous_Current	Never	More	3.89	0.57	1.11	6.42	61.16	3.95	0.71	1.84	0.83	0	0
686	71.97	Male	Primary	26.23	Yes	UEBMI	Never	Previous_Current	More	6.94	0.53	2.85	7.42	90.9	4.51	1.36	2.93	0.87	1	0
687	72.15	Male	Primary	22.47	No	URBMI	Previous_Current	Never	Never	7.07	0.55	0.77	6.47	116.47	3.63	0.99	1.83	0.61	0	0
688	72.79	Female	Senior	27.9	Yes	URBMI	Never	Previous_Current	More	0	0.61	1.45	9.66	95.78	5.1	1.46	2.97	0.67	0	0
689	66.36	Female	Junior	26.06	Yes	UEBMI	Previous_Current	Previous_Current	More	4.97	0.63	3.49	7.05	72.82	4.5	1.08	2.4	0.85	0	0
690	66.58	Male	Primary	25.12	Yes	URBMI	Never	Never	More	7.75	0.6	1.01	4.32	81.88	4.58	1.39	1.84	1.4	0	0
691	52.89	Male	Senior	29.62	Yes	URBMI	Never	Never	Occasionally	6	0.5	2.47	7.98	67.21	4.78	1.34	3.97	0.88	0	0
692	54.55	Female	Senior	28.23	Yes	URBMI	Previous_Current	Never	Occasionally	15.3	0.59	1.94	5.44	90.12	3.59	1.4	3.04	1.06	1	0
693	57.39	Female	Senior	24	No	URBMI	Previous_Current	Never	Daily	1.04	0.52	2.07	6.41	74.76	4.49	1.33	3.46	1.18	0	0
694	90	Female	Senior	29.86	Yes	UEBMI	Never	Never	Occasionally	5.83	0.54	3.02	9.04	74.15	4.04	1.7	3.48	1.01	1	0
695	61.64	Male	College	26.51	Yes	UEBMI	Never	Previous_Current	Never	4.17	0.52	3.17	10.29	77.46	5.86	1.24	0.7	0.89	0	0
696	60.36	Male	Primary	23.84	Yes	UEBMI	Never	Previous_Current	More	12.58	0.54	0.52	7.22	83.31	5.2	1.04	3.66	0.89	0	0
697	61.05	Female	Junior	27.43	Yes	URBMI	Never	Never	More	6.34	0.51	1.94	7.26	86.99	4.32	1.25	2.78	0.61	0	0
698	56.18	Female	Junior	25.31	No	UEBMI	Previous_Current	Never	Daily	6.91	0.54	2.8	9.83	92.34	2.7	1.63	1.87	0.71	1	0
699	56.01	Male	Junior	28.65	No	URBMI	Never	Never	Occasionally	9.65	0.58	1.43	10.3	102.93	2.95	1.19	1.63	1.07	0	0
700	66.86	Male	College	25.57	No	UEBMI	Never	Never	Occasionally	14.45	0.6	1.39	6.73	76.05	4.38	1.02	3.2	1.21	1	0
701	60.59	Female	Junior	26.63	Yes	UEBMI	Never	Previous_Current	Occasionally	8.26	0.57	3.58	6.4	75.96	4.72	0.83	3.3	0.86	1	1
702	59.05	Female	College	20.13	Yes	UEBMI	Never	Never	More	22.85	0.56	2.69	11.78	85.16	5.19	1.24	3.3	1.01	1	0
703	59.47	Female	Junior	36.34	No	UEBMI	Never	Never	Occasionally	0	0.57	1.91	8.12	120.24	5.47	1.2	4.28	0.79	0	0
704	70.57	Female	Primary	26.84	No	UEBMI	Never	Never	Occasionally	7.15	0.59	3.55	10.64	109.36	3.91	1	3.11	0.88	0	1
705	46.25	Female	Primary	25.34	Yes	URBMI	Previous_Current	Never	Occasionally	9.43	0.48	1.91	9.5	64.96	4.83	0.91	2.88	1.11	0	0
706	67.77	Female	Junior	25.11	No	UEBMI	Never	Previous_Current	Occasionally	14.06	0.6	2.6	4.4	88.4	3.45	1.13	2.52	0.65	0	1
707	62.16	Male	College	27.07	No	URBMI	Previous_Current	Previous_Current	Occasionally	16.57	0.5	1.76	4.59	71.06	6.03	0.99	3.57	1.28	0	0
708	57.36	Male	Primary	25.97	Yes	UEBMI	Previous_Current	Never	Never	12.47	0.54	1.64	9.34	80.3	4.48	1.32	3.43	1.11	0	0
709	74.18	Male	Senior	21.61	Yes	UEBMI	Previous_Current	Never	Never	9.69	0.61	1.24	9.75	81.1	3.72	1.14	1.28	0.83	0	1
710	63.98	Female	Senior	21.78	No	URBMI	Previous_Current	Never	Never	4.89	0.5	2.43	5.05	80.41	5.23	0.65	3.32	0.71	0	0
711	47.21	Female	Junior	20.39	No	URBMI	Previous_Current	Never	Occasionally	16.11	0.61	0.4	6.07	87.72	3.03	1.15	2.42	0.96	0	0
712	60.55	Female	Primary	30.53	No	URBMI	Previous_Current	Never	Occasionally	15.26	0.61	0.59	8.95	93.16	5.01	1.17	1.26	1.51	0	0
713	40.25	Male	Junior	26.5	Yes	URBMI	Never	Never	Daily	7.34	0.56	1.47	5.85	94.75	6.77	0.67	1.39	0.89	0	1
714	51.71	Male	Junior	20.79	No	URBMI	Previous_Current	Never	Never	10.45	0.54	3.27	7.07	79.58	6.18	1.12	2.56	0.9	0	0
715	51.36	Male	College	22.88	Yes	UEBMI	Never	Previous_Current	Occasionally	9.21	0.64	2.84	4.22	116.34	4.95	1.38	4.69	0.78	1	0
716	62.28	Female	Senior	26.67	Yes	URBMI	Previous_Current	Never	Occasionally	14.06	0.56	1.4	8.25	77.29	5.92	0.99	3.43	0.62	0	0
717	57.43	Male	Senior	24.48	Yes	UEBMI	Previous_Current	Previous_Current	More	0	0.63	2.38	9.38	97.4	4.61	1.25	3.96	0.78	1	0
718	59.98	Male	Primary	26.37	No	URBMI	Previous_Current	Never	More	2.9	0.62	1.32	7.13	89.47	6.14	1.05	2.7	1.06	0	0
719	64.49	Female	Junior	25.35	No	UEBMI	Previous_Current	Never	More	0	0.58	0.63	7.16	88.7	4.61	1.37	1.73	0.77	0	1
720	66.66	Male	Junior	18.4	No	URBMI	Never	Never	Occasionally	7.15	0.64	3.09	6.95	98.37	4.33	1.1	2.15	0.65	0	0
721	67.06	Male	Senior	27.51	Yes	URBMI	Never	Never	More	7.79	0.4	2.17	4.84	81.69	6.58	0.72	2.84	1.14	0	0
722	50.53	Male	Senior	28.79	No	URBMI	Never	Never	Occasionally	10.31	0.52	1.5	7.59	76.63	3.79	1.43	3.07	0.9	0	0
723	48.67	Female	Primary	25.22	No	URBMI	Never	Never	Occasionally	6.49	0.55	1.04	12.19	87.97	4.16	1.5	1.78	0.87	0	0
724	72.45	Female	Senior	29.44	No	URBMI	Previous_Current	Previous_Current	More	2.2	0.62	1.69	11.74	117.24	4	0.98	2.95	0.94	0	0
725	62.22	Male	Primary	27.41	Yes	UEBMI	Previous_Current	Never	More	13.23	0.63	3.02	7.69	99.58	4.47	0.97	3.01	1.27	0	1
726	89.78	Male	Junior	25.71	Yes	UEBMI	Never	Previous_Current	Occasionally	8.43	0.5	1.29	8.03	105.78	3.72	0.83	3.07	0.75	0	0
727	41.35	Female	Junior	25.1	No	URBMI	Never	Never	More	0.94	0.5	2.42	8	99.64	6.01	1.13	1.73	1	1	0
728	54.72	Female	Primary	28.91	No	URBMI	Never	Never	Occasionally	18.02	0.57	0.3	7.35	61.58	5.2	1.4	3.47	0.93	0	0
729	61.74	Female	College	23.35	No	URBMI	Previous_Current	Previous_Current	Occasionally	18.64	0.59	1.91	5.37	68.73	4.47	0.97	2.89	1.14	0	0
730	70.7	Male	Junior	24	No	UEBMI	Previous_Current	Never	More	15.99	0.54	2.14	9.9	92.71	4.5	1.4	3.67	1.49	0	1
731	48.84	Male	Primary	22.28	Yes	URBMI	Never	Never	More	15.59	0.55	2.98	9.44	98.38	5.01	1.02	1.76	0.78	0	0
732	53.3	Male	Junior	24.01	No	UEBMI	Never	Never	More	13.12	0.47	2.77	7.81	89.33	4.23	1.08	2.55	0.88	1	0
733	66.21	Male	Junior	19.72	Yes	URBMI	Never	Never	Occasionally	0	0.41	2.04	7.03	78.18	4.5	1.19	2.81	0.71	0	0
734	47.3	Female	College	27.15	No	URBMI	Previous_Current	Never	More	5.1	0.56	2.28	6.66	49.19	5.13	1.02	2.2	1	0	0
735	70.51	Female	Junior	34.26	No	URBMI	Never	Never	Never	25.37	0.65	3.14	4.37	69.38	4.76	1.12	2	1.02	0	0
736	74.83	Female	College	29.05	No	UEBMI	Never	Never	Never	0	0.52	1.86	8.29	77.47	5.39	0.87	2.24	0.75	1	0
737	61.32	Female	Senior	26.74	Yes	UEBMI	Previous_Current	Previous_Current	More	4.81	0.44	1.58	11.29	92.31	3.78	1.07	3.64	0.79	0	0
738	45.43	Male	Junior	21.89	Yes	UEBMI	Never	Never	Daily	17.62	0.71	1.62	8.19	100.59	3.8	0.92	2.44	0.88	1	1
739	82.12	Female	Senior	27.74	No	UEBMI	Never	Previous_Current	Never	1.6	0.61	2.43	7.75	88.51	4.62	0.94	2.06	1.17	0	0
740	57.57	Male	College	28.29	No	URBMI	Never	Never	More	5.67	0.59	2.75	6.32	84.83	3.69	1.31	3.28	1.14	1	0
741	73.17	Male	College	27.77	No	URBMI	Previous_Current	Previous_Current	Occasionally	3.91	0.55	1.82	5.35	108.49	3.26	1.69	2.48	1.12	0	0
742	56.96	Female	Junior	28.03	Yes	URBMI	Never	Previous_Current	More	2.34	0.57	1.99	6.15	85.45	4.01	1.11	3.03	0.92	0	0
743	65.23	Male	Senior	20.83	Yes	URBMI	Never	Never	Never	13.92	0.64	0.2	7.75	98.37	3.57	1.05	3.18	1.19	0	0
744	54.71	Male	Primary	29.58	No	UEBMI	Previous_Current	Never	More	11.93	0.45	2.38	6.36	108.74	3.73	0.79	2.81	0.97	1	0
745	51.62	Female	Senior	33.68	Yes	URBMI	Previous_Current	Never	Occasionally	12.89	0.52	2.8	8.75	87.92	3.47	0.87	2.92	0.82	0	0
746	53.41	Male	Junior	28.55	No	URBMI	Never	Never	Occasionally	0	0.44	1.92	8.35	76.15	4.39	0.92	2.39	0.94	0	0
747	67.02	Female	Primary	26.39	Yes	URBMI	Never	Never	Occasionally	23.91	0.5	1.23	8.93	89.36	5.49	0.99	2.23	0.86	0	0
748	64.36	Female	Junior	20.98	No	URBMI	Previous_Current	Never	Occasionally	14.24	0.61	1.92	7.7	97.3	5.11	1.52	2.72	0.97	1	0
749	80.31	Female	Primary	25.1	Yes	URBMI	Never	Never	Daily	11.21	0.59	1.89	5.69	100.71	4.32	0.68	3.1	0.77	0	0
750	64.68	Male	Senior	31.44	Yes	URBMI	Never	Never	Occasionally	9.68	0.56	2.8	9.57	98.03	5.43	0.81	2.34	0.71	0	0
751	65.02	Male	Senior	24.46	No	URBMI	Previous_Current	Never	Occasionally	14.5	0.49	2.32	8.99	76.25	4.38	1	3.03	0.69	0	0
752	73.31	Female	Junior	28.24	No	UEBMI	Previous_Current	Never	Occasionally	1.81	0.51	0.2	3.76	77.88	3.42	1.25	2	1.62	0	0
753	62.57	Female	Primary	20.67	Yes	URBMI	Never	Never	Never	15.98	0.56	0.69	9.29	62.75	4.48	1.16	1.24	0.74	0	1
754	66.12	Female	Junior	26.7	Yes	URBMI	Never	Previous_Current	Never	18.93	0.6	0.2	7.92	85.2	5.85	1.33	3.39	0.89	0	0
755	48.69	Female	Junior	24.05	No	UEBMI	Never	Never	More	19.52	0.63	1.98	8.11	88.12	5.14	1.18	1.14	0.78	1	0
756	48.07	Female	Primary	26.43	No	URBMI	Never	Never	Occasionally	2.95	0.56	2.83	6.69	78.77	4.6	1.03	3.16	1.41	0	1
757	61.99	Female	Senior	19.54	No	URBMI	Never	Never	More	4	0.56	0.48	9.55	89.44	4.69	1.34	2.54	1.02	0	0
758	51.23	Male	Junior	27.56	No	UEBMI	Never	Previous_Current	Daily	10.3	0.52	3.3	7.28	78.58	4.31	1.09	1.09	0.85	0	0
759	67.03	Female	Junior	30.98	No	UEBMI	Never	Previous_Current	More	11.46	0.69	1.53	5.24	77.7	5.68	1.13	2.99	1.09	1	0
760	67.9	Male	Junior	33.96	No	UEBMI	Previous_Current	Never	More	1.15	0.63	2.54	8.56	114.91	4.96	1.22	2.47	0.92	0	0
761	89.67	Female	Junior	24.84	Yes	UEBMI	Never	Never	Never	21.34	0.57	2.14	6.99	105.73	4.41	1.59	3.86	0.71	0	0
762	54.7	Male	Senior	27.3	No	UEBMI	Never	Never	More	8.08	0.59	0.85	9.82	95.6	5.55	1.46	1.57	0.87	0	1
763	58.94	Female	Primary	24.16	No	UEBMI	Previous_Current	Previous_Current	Daily	5.65	0.57	2.27	11.47	70.99	4.17	1.12	2.45	0.94	0	1
764	68.16	Male	Junior	23.38	No	URBMI	Previous_Current	Never	Daily	14.55	0.57	0.52	6.33	59.36	4.67	0.76	2.74	0.92	0	0
765	54.12	Female	Primary	28.06	Yes	UEBMI	Never	Never	Occasionally	13.47	0.64	0.64	7.1	123.74	5.1	0.96	2.21	0.77	1	1
766	64.29	Male	Junior	25.1	No	URBMI	Never	Never	Never	5.95	0.52	2.46	5.06	100.38	4.49	0.8	2.99	0.86	0	0
767	58.47	Female	Primary	31.22	No	URBMI	Never	Previous_Current	Occasionally	2.68	0.63	2.77	6.88	80.57	4.89	0.86	2.11	1.3	0	0
768	57.05	Female	Senior	19.06	Yes	UEBMI	Never	Never	Occasionally	7.04	0.58	1.54	7.91	63.85	3.51	1.24	2.66	1.05	0	0
769	62.35	Male	Junior	27.65	No	URBMI	Never	Previous_Current	Occasionally	2.43	0.48	1.03	6.35	113.12	4.6	1.25	2.32	1.19	0	0
770	65.48	Female	College	22.29	Yes	URBMI	Never	Never	More	2.89	0.55	1.16	7.01	92.62	4.89	1.07	2.96	0.93	0	1
771	65.43	Female	Senior	29.93	No	URBMI	Previous_Current	Previous_Current	Occasionally	10.57	0.53	2.3	9.33	81.55	5.43	1.24	2.16	1.07	1	1
772	77.54	Female	Primary	20.98	Yes	URBMI	Previous_Current	Never	Daily	11.08	0.58	2.57	7.81	92.98	6.58	1.29	2.89	0.66	0	0
773	55.09	Male	Senior	23.82	Yes	URBMI	Previous_Current	Previous_Current	Never	12.98	0.55	1.03	9.06	108.16	5.67	1.17	3.66	0.96	0	0
774	47.87	Female	Junior	26.69	Yes	UEBMI	Never	Previous_Current	Occasionally	5.14	0.62	1.11	4.27	81.06	5.06	1.32	3.59	0.73	0	0
775	65.4	Male	Junior	27.19	Yes	UEBMI	Never	Previous_Current	Occasionally	22.44	0.59	1.45	7.17	103.2	4.6	0.84	4.15	1.21	0	0
776	62.36	Female	Junior	31.23	Yes	UEBMI	Never	Previous_Current	Daily	2.45	0.57	0.24	8.12	73.79	3.83	0.92	3.29	0.87	0	1
777	74.07	Female	Senior	30.29	Yes	URBMI	Never	Never	More	14.49	0.62	2.61	9.16	89.3	4.3	0.74	2.83	0.76	0	0
778	63.37	Female	Junior	30.79	Yes	URBMI	Previous_Current	Previous_Current	More	13.73	0.51	1.67	4.63	64.58	4.61	1.16	1.97	0.68	0	0
779	49.36	Male	Junior	23.13	Yes	URBMI	Never	Previous_Current	Daily	8.78	0.42	1.85	8.88	111.8	4.07	1.27	2.03	1.23	0	0
780	83.23	Male	Senior	28.57	No	UEBMI	Never	Previous_Current	Occasionally	8.73	0.65	3.18	7.82	102.03	3.89	1.09	3.4	0.85	0	1
781	58.31	Male	Junior	24.86	No	URBMI	Never	Previous_Current	More	6.4	0.52	1.87	6.21	82.51	4.81	1.14	3.31	0.74	0	0
782	57.24	Female	Junior	28.44	Yes	UEBMI	Never	Never	Occasionally	11.17	0.55	1.7	6.31	86.46	6.09	0.9	2.76	0.71	0	0
783	65.53	Male	College	20.37	No	URBMI	Never	Never	Never	9.43	0.68	2.85	6.35	81.44	5.38	0.98	3.38	0.96	0	0
784	48.63	Female	Senior	32.23	No	UEBMI	Never	Previous_Current	More	20.36	0.63	2.53	9.74	88.02	4.92	0.99	2.55	0.73	0	0
785	69.66	Female	Junior	23.68	Yes	URBMI	Never	Previous_Current	Never	0.81	0.65	1.64	4.83	76.23	4.91	1.28	2.03	0.66	0	0
786	52.72	Female	Junior	25.99	No	UEBMI	Never	Never	Occasionally	17.88	0.65	1.15	6.66	69.62	5.38	1.25	4.58	0.77	0	0
787	61.01	Male	Junior	28.19	Yes	URBMI	Never	Previous_Current	Occasionally	0	0.56	0.51	8.08	89.56	3.27	0.77	2.73	0.7	0	0
788	62.85	Male	Junior	23.24	No	URBMI	Previous_Current	Never	More	12.9	0.55	1.42	8.28	86.4	6.15	0.92	2.55	1.16	0	0
789	77.96	Male	Junior	20.45	No	UEBMI	Never	Never	Occasionally	14.55	0.55	1.3	7.25	82.9	4.74	1.16	2.83	0.92	0	0
790	48.31	Female	College	23.93	Yes	URBMI	Previous_Current	Never	Occasionally	10.65	0.61	1.81	5.55	74.42	4.51	1.16	3.25	1.09	0	0
791	72.81	Female	Junior	20.36	No	URBMI	Never	Previous_Current	More	2.46	0.54	1.08	7.74	75.96	3.28	0.95	2.9	0.8	0	0
792	58.31	Male	College	28.91	No	URBMI	Never	Never	Occasionally	0.25	0.63	2.83	5.54	84.91	5.38	1.18	2.55	0.88	0	1
793	60.92	Female	Junior	24.48	No	URBMI	Never	Never	Occasionally	10.95	0.53	1.66	7.55	99.46	3.98	0.66	2.38	0.72	0	0
794	52.87	Male	Junior	32.53	No	UEBMI	Never	Never	More	14.01	0.61	2.66	7.83	103.68	2.76	1.03	2.41	1.04	0	0
795	70.03	Male	Junior	21.44	No	URBMI	Never	Never	Occasionally	6.78	0.51	1.36	3.88	84.86	4.84	0.81	1.55	0.57	1	0
796	66.55	Male	Junior	26.37	No	URBMI	Never	Never	Never	17.91	0.5	0.25	6.62	100.41	3.8	1.8	2.6	0.79	0	0
797	69.03	Female	Senior	22.15	No	URBMI	Never	Never	Occasionally	5.43	0.62	1.59	7.8	95.15	4.32	1.35	2.92	1.01	0	0
798	52.15	Female	Junior	31.82	No	UEBMI	Previous_Current	Previous_Current	Never	4.79	0.56	1.03	9.14	99.85	3.48	0.96	3.15	0.95	0	0
799	54.98	Male	Senior	35.55	No	UEBMI	Never	Previous_Current	More	0	0.48	0.2	9.01	100.84	4.52	1.16	4.89	0.96	0	0
800	59.19	Male	Junior	28.93	Yes	URBMI	Never	Previous_Current	Occasionally	0	0.68	0.29	5.39	93.53	5.36	1.19	3.1	0.77	0	0
801	59.19	Male	College	31.17	No	UEBMI	Never	Previous_Current	Occasionally	2.66	0.56	2.66	6.23	92.69	4.02	0.87	1.98	0.91	0	1
802	60.17	Female	Senior	25.74	Yes	URBMI	Never	Previous_Current	Occasionally	3.41	0.58	2.67	8.88	65.17	5.17	1.06	3.05	1.2	0	0
803	61.67	Female	College	24.7	Yes	UEBMI	Previous_Current	Previous_Current	Occasionally	12.36	0.45	2.25	9.54	78.04	4.47	1.29	1.86	0.99	0	0
804	64.75	Male	Junior	31.93	No	URBMI	Never	Previous_Current	Daily	13.61	0.47	2.48	10.95	50.14	4.36	1.17	3.15	0.57	0	0
805	55.55	Male	Primary	30.95	Yes	UEBMI	Never	Never	Never	2.38	0.49	0.94	8.5	83.4	5.18	1.28	3.07	1.06	0	0
806	73.86	Male	Senior	23.5	No	UEBMI	Never	Previous_Current	Occasionally	5.82	0.62	2.14	7.76	79.92	4.66	1.24	3.24	0.58	0	0
807	68.97	Male	Junior	29.83	Yes	URBMI	Previous_Current	Previous_Current	Daily	18.21	0.59	1.18	8.12	115.06	5.18	1.42	1.8	0.96	0	1
808	58.83	Male	Senior	30.58	No	UEBMI	Never	Previous_Current	Occasionally	14.3	0.62	2.19	7.81	86.74	4.07	0.55	2	1.06	0	0
809	51.97	Female	Senior	28.47	Yes	UEBMI	Never	Never	Never	1.84	0.45	3.66	8.14	82.54	4.87	0.96	2.69	0.86	0	0
810	71.16	Female	Junior	25.76	No	UEBMI	Previous_Current	Never	Never	14.63	0.56	1.74	9.04	85.99	4.9	1.17	4.36	0.7	0	0
811	63.42	Male	Primary	27.21	Yes	UEBMI	Never	Never	Never	12.62	0.7	3.03	5.86	83.5	3.24	1.3	2.02	0.99	0	1
812	57.18	Female	Junior	23.92	Yes	URBMI	Never	Never	Daily	15.63	0.64	1.65	9.03	94.61	4.66	1.41	1.12	1.03	0	1
813	63.44	Male	Junior	34.28	No	URBMI	Never	Previous_Current	More	9.57	0.54	3.68	6.51	89.61	4.63	1.15	2.55	0.65	0	0
814	70.11	Male	Senior	22.95	Yes	URBMI	Previous_Current	Never	More	13.36	0.48	1.58	9.8	59.08	5.87	1.37	2.73	0.71	0	0
815	59.93	Male	Senior	24.96	No	UEBMI	Previous_Current	Previous_Current	Daily	12.49	0.54	1.77	10.13	110.93	5.63	0.98	2.54	0.78	0	1
816	50.55	Female	College	26.96	No	UEBMI	Previous_Current	Never	Never	1.24	0.56	3.22	5.91	106.79	3.92	1	2.73	0.99	0	0
817	71.46	Female	Junior	25.16	Yes	URBMI	Never	Never	Occasionally	19.71	0.48	1.42	7.3	81.63	5.15	0.89	2.7	0.96	0	0
818	63.52	Male	Senior	24.51	No	URBMI	Previous_Current	Never	Occasionally	0	0.58	3.66	5.56	95.55	4.72	1.17	3.86	1.13	0	0
819	44.64	Female	Junior	24.46	No	URBMI	Never	Previous_Current	Daily	19.25	0.56	3.52	6.42	79.31	5.95	1.17	3.48	1.2	0	0
820	57.34	Male	Junior	21.26	Yes	UEBMI	Never	Never	Daily	10.18	0.67	1.71	5.79	99.72	4.46	1.3	2.05	1.04	0	0
821	63.22	Female	College	19.98	No	UEBMI	Never	Never	Occasionally	9.36	0.58	1.82	7.67	80.26	3.97	1.22	2.39	0.97	0	0
822	65.76	Male	College	26.29	Yes	URBMI	Previous_Current	Never	Occasionally	4.58	0.59	1.39	7.98	84.15	3.32	0.83	1.88	0.79	0	0
823	61.98	Female	Senior	25.82	No	URBMI	Previous_Current	Previous_Current	Occasionally	10.56	0.52	0.61	8.66	98.12	4.31	1.01	2.11	0.95	1	0
824	45.54	Female	Junior	23.22	Yes	URBMI	Never	Previous_Current	Occasionally	1.24	0.63	1.48	4.97	76.87	4.95	0.96	3.29	0.71	0	0
825	62.67	Male	Primary	36.12	No	URBMI	Never	Never	Daily	0	0.53	1.63	7.99	91.11	4.76	1.21	2.67	0.78	0	1
826	71.5	Female	College	23.43	No	UEBMI	Previous_Current	Never	Occasionally	12.24	0.54	0.68	8.89	126.9	4.91	1.1	1.89	0.55	0	0
827	87.88	Female	Primary	27.35	Yes	UEBMI	Previous_Current	Never	Occasionally	4.07	0.73	2.56	7.95	86.34	4.85	1.02	2.35	0.4	0	0
828	76.49	Female	Junior	25.68	No	UEBMI	Never	Never	Occasionally	11.09	0.56	1.68	5.79	94.28	4.6	0.96	0.7	1.21	0	0
829	64.24	Male	Junior	30.07	Yes	URBMI	Never	Previous_Current	Occasionally	4.39	0.5	2.84	9.92	78.61	5.61	1.1	2.17	0.76	0	0
830	52.51	Male	College	21.27	No	UEBMI	Never	Previous_Current	Never	3.54	0.62	2.27	7.22	64.72	3.5	0.67	2.75	1.23	0	1
831	78.92	Female	Senior	29.73	Yes	UEBMI	Never	Previous_Current	More	22.21	0.66	1.32	7.51	78.25	5.8	1.35	2.39	0.74	0	0
832	63.38	Female	Senior	31.28	Yes	URBMI	Never	Never	Occasionally	15.28	0.54	0.71	6.67	96.55	6.77	1.28	2.62	0.97	0	1
833	67.79	Male	Primary	30.84	Yes	UEBMI	Never	Never	Occasionally	5.85	0.46	0.79	7.38	90.36	4.74	1.09	2.66	1.08	0	1
834	52.19	Female	Senior	30.38	No	UEBMI	Previous_Current	Never	Never	11.27	0.56	3.22	14.08	78.62	4.45	1.69	2.73	0.76	0	0
835	61.21	Female	College	30.34	Yes	UEBMI	Never	Previous_Current	Occasionally	11.85	0.57	1.98	8.21	84.62	5.72	0.9	2.76	0.82	0	0
836	53.59	Female	Primary	24.21	Yes	UEBMI	Previous_Current	Never	More	14.92	0.56	2.19	7.69	70.25	4.88	1.53	3.41	0.85	0	0
837	57.33	Male	College	31.32	Yes	URBMI	Never	Previous_Current	Occasionally	1.75	0.62	3.25	6.26	67.75	5.04	1.05	2.35	0.87	0	1
838	50.54	Female	Senior	25.06	Yes	UEBMI	Never	Previous_Current	More	4.75	0.59	2.87	8.16	107.43	4.8	1.31	3.42	0.75	0	1
839	40.71	Female	Primary	29.47	No	UEBMI	Never	Never	More	11.21	0.56	0.68	8.08	83.92	5.06	0.73	3.04	0.91	0	1
840	66.75	Male	Senior	26.43	No	URBMI	Previous_Current	Never	Occasionally	22.43	0.57	2.74	8.17	65.49	3.94	1.14	2.35	0.75	0	0
841	60.65	Female	Primary	28.91	No	UEBMI	Never	Never	Occasionally	12.68	0.45	3.56	8.55	104.88	2.5	1.43	3.85	0.85	0	0
842	73.06	Female	Primary	21.29	Yes	URBMI	Previous_Current	Never	Occasionally	9.39	0.65	3.06	6.47	86.05	3.81	1.25	5	0.53	0	0
843	48.75	Female	Junior	34.52	No	URBMI	Previous_Current	Previous_Current	More	17.37	0.66	1.71	9.86	71.37	3.67	1.29	2.11	1.02	0	0
844	53.4	Male	Senior	20.77	No	URBMI	Previous_Current	Never	Daily	0.07	0.72	2.63	8.93	122.34	4.13	1.31	2.33	1.06	0	0
845	81.83	Female	Senior	28.2	Yes	UEBMI	Never	Previous_Current	Never	27.66	0.67	1.68	7.66	90.08	4.45	0.99	1.99	0.94	0	0
846	64.44	Female	College	27.53	No	URBMI	Previous_Current	Never	Daily	17.72	0.64	2.75	7.92	90.38	6.01	0.5	3.01	0.71	0	0
847	53.83	Female	Junior	24.02	No	UEBMI	Previous_Current	Previous_Current	Occasionally	9.59	0.63	2.81	6.47	77.48	4.56	1.34	2.89	1.1	0	0
848	77.63	Male	Senior	23.7	No	URBMI	Previous_Current	Previous_Current	Occasionally	0.49	0.51	2.11	9.67	84.09	4.87	1.08	4.26	0.83	0	0
849	66	Male	Primary	28.29	No	URBMI	Never	Previous_Current	Never	2.24	0.63	2.1	9.65	81.87	5.05	1.34	3.4	0.84	0	0
850	56.3	Male	Junior	29.39	No	URBMI	Never	Never	Occasionally	1.71	0.57	1.55	8.68	91.03	5.04	0.65	2.4	1.12	0	1
851	66.56	Male	College	30.14	Yes	URBMI	Previous_Current	Never	Daily	6.81	0.61	2.28	7.53	88.02	4.92	0.55	1.99	0.76	0	0
852	49.73	Male	Senior	22.09	Yes	URBMI	Previous_Current	Previous_Current	Never	5.31	0.5	1.74	8.58	74.74	4.66	1.17	2.66	0.89	0	0
853	63.74	Male	Primary	31.66	Yes	URBMI	Never	Previous_Current	Occasionally	16.33	0.5	2.61	4.77	88.28	4.51	1.25	1.65	1.09	0	0
854	43.59	Female	College	29.21	Yes	URBMI	Never	Never	More	1.35	0.58	3.57	5.77	73.18	4.76	1	2.8	1.06	0	0
855	38.75	Male	College	33.54	No	URBMI	Never	Previous_Current	Never	12.31	0.61	2.15	9.07	109.21	5.23	1.09	0.79	1.11	0	0
856	41.67	Female	Junior	28.96	No	UEBMI	Never	Never	Never	0	0.49	2.81	10	71.41	5.26	0.95	3.31	0.68	0	1
857	53.93	Male	Senior	27.92	Yes	UEBMI	Never	Previous_Current	Occasionally	5.83	0.6	2.2	6.38	93.78	3.61	1.47	3.18	1.26	0	0
858	57.65	Male	Senior	26.9	No	URBMI	Never	Never	Never	3.04	0.56	1.07	5.5	59.62	3.96	0.93	3	0.71	0	1
859	65.8	Female	Senior	28.35	Yes	UEBMI	Never	Previous_Current	Never	15.85	0.58	1.29	6.59	87.31	4.02	0.98	4.09	0.99	0	0
860	76.75	Female	Senior	26.15	No	URBMI	Never	Never	Occasionally	3.92	0.53	2.19	7.44	95.02	4.45	0.87	2.56	1.06	0	0
861	73.22	Female	Primary	32.98	No	URBMI	Never	Never	Occasionally	0	0.65	2.78	7.94	85.85	5.12	1.12	2.13	0.96	0	0
862	63.95	Female	Senior	29.03	No	URBMI	Never	Never	Daily	6.08	0.56	2.45	8.17	92.37	3.22	1.44	3.02	1.21	0	0
863	67.28	Male	Primary	26.85	Yes	URBMI	Never	Previous_Current	Occasionally	0	0.5	3.46	7.67	98.34	6.26	1.45	2.61	0.92	0	1
864	58.99	Male	Junior	28.12	No	UEBMI	Never	Never	More	15.82	0.5	0.2	6.03	104.35	4.6	2.16	2.82	0.75	0	0
865	75.6	Male	College	29.99	No	UEBMI	Never	Previous_Current	Occasionally	0	0.55	2.68	7.81	104.13	5.63	1.28	2.38	1.27	0	0
866	47.32	Female	Junior	27.58	No	URBMI	Never	Never	Occasionally	13.55	0.58	2.69	3	108.57	6.33	1.08	2.47	0.9	0	0
867	67.77	Female	Junior	30.72	Yes	URBMI	Previous_Current	Never	More	17.35	0.49	1.65	6.32	103.91	5.08	1.39	2.18	1.12	0	0
868	65.12	Female	College	31.33	Yes	URBMI	Never	Never	Occasionally	7.44	0.54	1.48	10.47	77.09	4.95	1.1	1.63	0.66	0	0
869	81.64	Female	Senior	22.86	No	UEBMI	Never	Previous_Current	More	9.54	0.62	3.79	6.47	93.02	6.02	1.16	2.56	0.71	1	0
870	73.72	Female	Junior	23.12	No	URBMI	Previous_Current	Never	Daily	0	0.58	2.68	7.11	79.25	3.79	1.14	0.96	1.05	0	0
871	56.27	Female	Senior	31.55	No	URBMI	Never	Never	Occasionally	4.3	0.66	2.88	10.35	57.25	4.34	1.1	2.06	1.07	0	1
872	40.25	Female	Primary	21.28	No	URBMI	Never	Never	Occasionally	8.41	0.51	2.04	4.27	94.5	5.01	1.55	2.39	1.02	1	0
873	65.23	Male	Primary	22.25	Yes	UEBMI	Never	Never	Never	6.89	0.65	2.7	6.25	99.4	6.06	1.15	3.02	1.11	1	1
874	69.67	Male	Junior	32.15	No	URBMI	Previous_Current	Never	Never	9.97	0.56	1.82	6.2	94.64	4.95	1.22	1.62	0.89	0	0
875	56.98	Female	Junior	29.1	Yes	URBMI	Never	Never	More	14.66	0.53	0.2	6.5	94.91	4.19	1.29	2.25	1.17	0	1
876	60.98	Male	College	27.73	No	URBMI	Never	Previous_Current	Daily	3.54	0.55	0.55	7.56	96.33	4.86	0.75	2.75	1	0	0
877	64.68	Male	Junior	18.58	No	UEBMI	Never	Never	More	21.32	0.51	2.02	10.08	89.39	5.15	1.01	2.41	0.98	0	1
878	71.34	Female	Senior	24.66	No	URBMI	Previous_Current	Never	Occasionally	7.76	0.59	3.34	8.74	109.78	4.14	1.44	3.16	1.04	0	0
879	69.43	Female	College	17.24	No	URBMI	Never	Never	Daily	12.65	0.68	2.32	4.03	98.7	4.01	0.99	3.05	0.74	0	0
880	72.85	Male	College	19.28	No	UEBMI	Never	Never	More	9.62	0.65	1.67	7.94	80.24	4.38	1.08	3.17	0.49	0	1
881	54.3	Male	College	26.13	Yes	URBMI	Never	Never	More	0.55	0.55	2.6	8.02	113.38	4.26	0.85	2.27	0.86	0	0
882	63.36	Female	Junior	22.9	Yes	URBMI	Never	Never	Never	10.14	0.64	1.56	8.4	92.28	3.84	0.97	4.17	1.08	0	0
883	55.8	Female	Junior	22.34	Yes	URBMI	Previous_Current	Never	Never	14.89	0.55	1.45	7.73	72.46	4.48	1.34	2.79	1.05	0	0
884	69.99	Male	College	26.76	No	URBMI	Never	Never	More	7.12	0.56	0.78	9.12	74.06	3.37	0.87	3.5	0.92	0	0
885	87.64	Male	Junior	21.08	Yes	UEBMI	Previous_Current	Never	More	15.78	0.47	0.47	7.6	97.8	4.87	0.91	2.75	0.86	0	0
886	70.36	Female	College	26.74	No	UEBMI	Never	Never	Occasionally	15.46	0.52	2.47	10.05	90.74	5.92	1.02	3.01	0.87	0	1
887	70.06	Male	Junior	28.39	Yes	URBMI	Never	Never	Daily	4.81	0.51	0.34	12.18	104.83	4.19	0.86	3.03	0.88	0	0
888	68.01	Male	College	34.89	Yes	UEBMI	Never	Never	Occasionally	2.48	0.44	3.1	7.5	113.47	5.64	1.03	3.02	0.83	0	0
889	36.08	Female	Junior	29.73	No	UEBMI	Never	Previous_Current	Never	8.86	0.58	2.96	10.71	68.04	5.76	1.15	2.59	1.04	0	0
890	54.21	Female	Primary	24.11	No	URBMI	Never	Never	Occasionally	0	0.55	0.84	9.95	111.21	4.37	1.3	3.87	0.74	0	0
891	57.2	Female	Junior	30.31	Yes	URBMI	Previous_Current	Never	Occasionally	12.95	0.5	2.84	7.7	73.26	5.47	1.49	1.6	0.97	0	1
892	57.62	Male	Senior	19.45	Yes	URBMI	Previous_Current	Never	Occasionally	9.83	0.5	2.34	8.83	88.16	5.51	1.21	1.81	1.57	0	0
893	36.17	Male	College	22.19	Yes	UEBMI	Never	Never	More	6.3	0.62	1.87	7	95.43	4.91	0.98	2.79	0.76	0	0
894	53.65	Male	Primary	20.1	No	URBMI	Never	Previous_Current	Occasionally	4.36	0.6	1.41	10.75	104.17	5.6	1.19	2.82	0.94	0	0
895	57.08	Female	College	25.91	No	UEBMI	Never	Previous_Current	Occasionally	2.06	0.6	0.83	6.45	84.94	4.53	1.3	3.64	0.98	0	0
896	53.83	Female	Junior	31.69	No	UEBMI	Never	Previous_Current	Never	0	0.48	2.8	9.07	102.24	4.52	1.04	3.11	0.71	0	0
897	56.92	Male	Junior	25.03	Yes	UEBMI	Never	Never	Never	5.33	0.55	1.77	9.29	93.43	4.35	0.87	2.42	0.57	0	0
898	73	Female	College	27.49	Yes	URBMI	Never	Previous_Current	Daily	8.71	0.57	3.86	8.28	91.12	5.02	1.34	2.78	1.18	0	0
899	57.88	Female	Junior	30.83	Yes	URBMI	Never	Never	More	5.48	0.56	1.33	10.39	101.03	5.37	0.89	2.52	0.99	0	1
900	59.19	Male	Senior	20.95	No	URBMI	Never	Never	Occasionally	0	0.47	1.37	7.59	96.15	4.78	1.58	2.62	1.02	0	1
